# Supplementary material for: N′-(3-Thienylmethyl­ene)pyridine-2-carbohydrazide
Source: Acta Crystallogr Sect E Struct Rep Online. 2008 Mar 14;64(Pt 4):o719. doi: 10.1107/S1600536808004960 (PMC2961063; doi:10.1107/S1600536808004960)
Supplement: Supplementary file 2 [file e-64-0o719-Isup2.hkl]

# 
# h,k,l, Fc-squared, Fo-squared, sigma(Fo-squared) and status flag 
# 
data_I
_shelx_title ' ml184b in P2(1)/c' 
_shelx_refln_list_code          4 
_shelx_F_calc_maximum      158.35 
_exptl_crystal_F_000       480.00 
_reflns_d_resolution_high  0.5471 
 
loop_ 
 _symmetry_equiv_pos_as_xyz 
 'x, y, z' 
 '-x, y+1/2, -z+1/2' 
 '-x, -y, -z' 
 'x, -y-1/2, z-1/2' 
 
_cell_length_a    11.6817 
_cell_length_b     9.1454 
_cell_length_c    10.0890 
_cell_angle_alpha  90.000 
_cell_angle_beta  103.230 
_cell_angle_gamma  90.000 
 
_shelx_F_squared_multiplier     1.000 
 
loop_ 
 _refln_index_h 
 _refln_index_k 
 _refln_index_l 
 _refln_F_squared_calc 
 _refln_F_squared_meas 
 _refln_F_squared_sigma 
 _refln_observed_status 
   1   0   0        7.87       -0.06      0.06 o 
   2   0   0     2245.57     2871.41     60.89 o 
   3   0   0    11665.91    10467.50    224.18 o 
   4   0   0       77.12       81.47      1.67 o 
   5   0   0       44.60       32.05      1.01 o 
   6   0   0      919.92     1049.57     11.24 o 
   7   0   0       28.94       24.59      0.64 o 
   8   0   0        2.22        3.06      0.50 o 
   9   0   0       81.67       86.98      1.29 o 
  10   0   0      963.98      945.63      9.25 o 
  11   0   0      434.04      397.74      4.32 o 
  12   0   0      131.14      143.06      3.27 o 
  13   0   0      835.84      770.02      9.23 o 
  14   0   0      133.75      137.37      2.64 o 
  15   0   0      103.76      103.98      2.41 o 
  16   0   0       53.90       51.10      2.11 o 
  17   0   0       12.79       10.88      1.41 o 
  19   0   0       56.66       58.39      3.82 o 
  20   0   0       41.53       44.01      3.48 o 
   1   1   0      265.18      289.04      3.35 o 
   2   1   0      341.26      375.45      3.69 o 
   3   1   0      261.54      222.58      1.83 o 
   4   1   0     2185.01     2261.26     15.84 o 
   5   1   0        3.17        0.91      0.12 o 
   6   1   0     7516.18     7975.20    185.80 o 
   7   1   0      114.98       91.55      0.87 o 
   8   1   0     1290.69     1326.93      8.46 o 
   9   1   0     1721.48     1726.82     11.46 o 
  10   1   0       25.96       20.47      0.48 o 
  11   1   0      206.41      201.40      1.96 o 
  12   1   0      163.46      136.44      1.52 o 
  13   1   0       15.15       14.02      0.61 o 
  14   1   0        4.12        3.35      0.47 o 
  15   1   0        5.78        7.73      0.60 o 
  16   1   0       69.38       68.37      1.46 o 
  17   1   0       40.75       41.40      1.46 o 
  18   1   0        1.22        1.28      1.01 o 
  19   1   0      160.30      155.96      5.66 o 
  20   1   0        5.62        6.59      1.45 o 
   0   2   0     6838.83     6066.70     72.24 o 
   1   2   0        7.53        4.13      0.18 o 
   2   2   0    14360.36    13351.51    319.71 o 
   3   2   0     3043.58     3106.99     22.84 o 
   4   2   0      933.47     1038.57      7.37 o 
   5   2   0     1258.35     1335.06      9.72 o 
   6   2   0      311.94      340.22      2.41 o 
   7   2   0      299.29      315.88      2.28 o 
   8   2   0       92.39       93.89      1.17 o 
   9   2   0       98.63       97.55      1.19 o 
  10   2   0      258.23      255.68      2.43 o 
  11   2   0       25.96       27.17      0.66 o 
  12   2   0      144.09      161.03      1.95 o 
  13   2   0      314.43      299.20      2.92 o 
  14   2   0       51.84       53.28      1.25 o 
  15   2   0      173.16      164.23      2.31 o 
  16   2   0      151.04      146.60      2.39 o 
  17   2   0       12.83       13.04      0.97 o 
  18   2   0       69.60       64.78      2.73 o 
  19   2   0        2.49        1.96      1.16 o 
  20   2   0        1.09        0.42      1.17 o 
   1   3   0     2026.69     2175.80     19.94 o 
   2   3   0      201.70      200.48      1.98 o 
   3   3   0     5557.72     5735.13     85.34 o 
   4   3   0     2086.25     2350.27     18.41 o 
   5   3   0      269.36      225.25      1.86 o 
   6   3   0     2021.61     1985.10     12.47 o 
   7   3   0      574.55      587.79      4.42 o 
   8   3   0     1124.92     1077.93      8.23 o 
   9   3   0      384.51      335.80      2.99 o 
  10   3   0      420.55      375.05      3.35 o 
  11   3   0      224.23      231.50      2.35 o 
  12   3   0        3.72        3.86      0.37 o 
  13   3   0        1.01        0.31      0.30 o 
  14   3   0      132.16      132.58      1.73 o 
  15   3   0        4.93        5.80      0.58 o 
  16   3   0       85.96       88.96      1.85 o 
  17   3   0       34.27       35.39      1.53 o 
  18   3   0        0.10       -0.30      0.93 o 
  19   3   0       60.29       62.58      3.84 o 
  20   3   0        0.05        0.16      1.19 o 
   0   4   0     2294.67     2257.36     26.84 o 
   1   4   0       38.82       26.57      0.47 o 
   2   4   0      458.74      433.97      3.43 o 
   3   4   0      708.01      703.91      5.07 o 
   4   4   0      290.23      312.61      2.48 o 
   5   4   0      930.32     1007.18      7.25 o 
   6   4   0        1.93        3.49      0.22 o 
   7   4   0       31.63       20.80      0.62 o 
   8   4   0      204.89      194.72      1.94 o 
   9   4   0        0.16        0.89      0.25 o 
  10   4   0       10.41       16.38      0.53 o 
  11   4   0      435.15      431.44      3.85 o 
  12   4   0      114.29      116.24      1.54 o 
  13   4   0       31.16       29.29      0.79 o 
  14   4   0       38.44       40.57      0.95 o 
  15   4   0      246.09      247.32      2.71 o 
  16   4   0       65.11       62.25      1.64 o 
  17   4   0        1.55        1.82      1.02 o 
  18   4   0        5.37        6.82      1.75 o 
  19   4   0        9.33        9.48      1.97 o 
   1   5   0        2.75        2.85      0.25 o 
   2   5   0      337.53      329.87      2.57 o 
   3   5   0      237.56      234.20      1.81 o 
   4   5   0      563.98      566.49      3.97 o 
   5   5   0      373.31      416.85      3.26 o 
   6   5   0      609.50      574.42      4.14 o 
   7   5   0      387.46      356.66      2.92 o 
   8   5   0       16.36       12.82      0.42 o 
   9   5   0      111.73      121.38      1.47 o 
  10   5   0       36.88       37.50      0.80 o 
  11   5   0       71.06       69.43      1.13 o 
  12   5   0       35.91       37.41      1.04 o 
  13   5   0      203.24      207.10      2.35 o 
  14   5   0        5.53        5.83      0.54 o 
  15   5   0        8.99        8.60      0.64 o 
  16   5   0        1.06        2.09      0.74 o 
  17   5   0       76.70       77.30      3.97 o 
  18   5   0        0.34        0.39      1.30 o 
  19   5   0       23.05       21.87      2.46 o 
   0   6   0      571.05      558.79      6.14 o 
   1   6   0      539.58      563.67      4.15 o 
   2   6   0      536.95      536.56      3.61 o 
   3   6   0       55.29       51.97      0.60 o 
   4   6   0      157.57      147.81      1.53 o 
   5   6   0      416.21      389.22      2.83 o 
   6   6   0      653.47      689.51      4.67 o 
   7   6   0      973.09      932.76      6.85 o 
   8   6   0        0.29        0.39      0.24 o 
   9   6   0      373.06      368.49      3.34 o 
  10   6   0      124.48      124.29      1.83 o 
  11   6   0      177.29      176.75      2.55 o 
  12   6   0       47.55       46.69      1.22 o 
  13   6   0      712.05      708.80      7.65 o 
  14   6   0       37.29       37.53      1.73 o 
  15   6   0        6.11        6.26      0.73 o 
  16   6   0        0.02       -0.61      0.61 o 
  17   6   0        4.87        3.76      1.62 o 
  18   6   0        0.31       -1.04      1.23 o 
  19   6   0        1.31        1.94      1.55 o 
   1   7   0      153.90      171.75      1.61 o 
   2   7   0        1.94        0.13      0.22 o 
   3   7   0        7.62        7.51      0.37 o 
   4   7   0      197.28      190.01      1.65 o 
   5   7   0      370.60      342.12      3.05 o 
   6   7   0       30.39       24.36      0.61 o 
   7   7   0      135.53      146.54      1.66 o 
   8   7   0       60.11       61.95      1.32 o 
   9   7   0        0.14        0.41      0.32 o 
  10   7   0        0.02        0.14      0.35 o 
  11   7   0       40.03       40.12      1.14 o 
  12   7   0        7.31        7.98      0.72 o 
  13   7   0      263.75      262.32      3.77 o 
  14   7   0       13.11       12.97      0.78 o 
  15   7   0        0.08        1.01      0.66 o 
  16   7   0       21.39       20.77      1.64 o 
  17   7   0        5.08        2.46      1.49 o 
  18   7   0       22.49       22.48      2.46 o 
   0   8   0       22.59       25.26      0.82 o 
   1   8   0      166.02      164.80      1.62 o 
   2   8   0       23.30       22.62      0.79 o 
   3   8   0       51.09       50.41      0.81 o 
   4   8   0       62.90       63.78      0.83 o 
   5   8   0      230.64      221.61      2.26 o 
   6   8   0        5.98        5.22      0.42 o 
   7   8   0        0.75        0.05      0.28 o 
   8   8   0       89.35       90.18      1.52 o 
   9   8   0        6.93        5.90      0.52 o 
  10   8   0        0.07        0.17      0.39 o 
  11   8   0      257.68      254.96      3.41 o 
  12   8   0        9.66        9.08      0.80 o 
  13   8   0        8.87        9.27      0.82 o 
  14   8   0       19.33       17.97      1.22 o 
  15   8   0       30.27       28.23      1.75 o 
  16   8   0        2.58        3.71      0.94 o 
  17   8   0        0.10       -0.04      0.72 o 
   1   9   0       18.13       17.29      0.51 o 
   2   9   0       85.82       82.09      1.19 o 
   3   9   0      419.22      427.38      3.31 o 
   4   9   0       22.64       20.88      0.68 o 
   5   9   0      177.78      178.87      2.13 o 
   6   9   0       38.09       39.00      0.91 o 
   7   9   0        0.80        0.73      0.35 o 
   8   9   0       68.21       67.70      1.27 o 
   9   9   0        7.07        6.76      0.55 o 
  10   9   0       80.73       79.59      1.55 o 
  11   9   0       29.64       29.28      1.26 o 
  12   9   0       24.84       26.73      0.92 o 
  13   9   0        0.01       -0.43      0.60 o 
  14   9   0       43.46       40.91      2.17 o 
  15   9   0        0.13       -0.65      0.84 o 
  16   9   0       24.07       23.15      1.93 o 
  17   9   0        9.85       10.05      1.13 o 
   0  10   0        3.47        2.83      0.47 o 
   1  10   0        0.22        0.46      0.28 o 
   2  10   0       70.96       67.89      0.97 o 
   3  10   0       15.19       16.37      0.50 o 
   4  10   0       14.84       14.99      0.69 o 
   5  10   0        6.03        7.51      0.57 o 
   6  10   0        0.40        0.40      0.36 o 
   7  10   0        1.90        2.26      0.44 o 
   8  10   0       24.38       23.50      0.82 o 
   9  10   0       32.25       34.06      0.99 o 
  10  10   0       11.84       12.97      0.76 o 
  11  10   0        0.04        0.19      0.48 o 
  12  10   0        0.03        0.72      0.64 o 
  13  10   0        4.15        6.13      1.55 o 
  14  10   0        0.35       -0.22      0.87 o 
  15  10   0        0.01       -0.88      1.27 o 
  16  10   0       10.16        8.32      1.21 o 
   1  11   0       15.26       13.67      0.52 o 
   2  11   0        5.45        5.01      0.38 o 
   3  11   0       16.76       17.69      0.71 o 
   4  11   0       12.85       14.12      0.73 o 
   5  11   0        3.23        2.76      0.52 o 
   6  11   0       38.50       39.19      1.05 o 
   7  11   0       43.13       42.70      1.10 o 
   8  11   0       61.37       63.11      1.34 o 
   9  11   0        5.38        5.29      0.62 o 
  10  11   0        0.18        1.29      0.58 o 
  11  11   0        2.90        2.85      0.74 o 
  12  11   0       13.08       15.76      1.20 o 
  13  11   0       10.31        8.03      1.03 o 
  14  11   0        0.38       -0.13      0.74 o 
  15  11   0       19.12       20.80      1.41 o 
   0  12   0      532.80      537.31      6.05 o 
   1  12   0        7.56        8.68      0.46 o 
   2  12   0        6.17        7.06      0.61 o 
   3  12   0        1.75        1.49      0.49 o 
   4  12   0        0.10        0.03      0.46 o 
   5  12   0        6.06        6.72      0.67 o 
   6  12   0       56.58       55.74      1.40 o 
   7  12   0        6.28        6.50      0.64 o 
   8  12   0        1.92        1.40      0.55 o 
   9  12   0        5.85        6.10      0.90 o 
  10  12   0        7.65        7.95      1.19 o 
  11  12   0       43.86       47.14      2.34 o 
  12  12   0        0.22        1.04      0.83 o 
  13  12   0       11.73       10.92      1.43 o 
  14  12   0       12.05       11.75      2.14 o 
   1  13   0        5.18        4.45      0.53 o 
   2  13   0        3.60        3.68      0.53 o 
   3  13   0       16.19       15.30      0.85 o 
   4  13   0       16.31       15.79      1.17 o 
   5  13   0       41.43       43.62      1.76 o 
   6  13   0       17.42       19.48      1.04 o 
   7  13   0       35.54       35.75      1.61 o 
   8  13   0       36.09       36.88      1.78 o 
   9  13   0        2.03        1.64      0.85 o 
  10  13   0        0.15       -0.13      0.76 o 
  11  13   0       20.47       18.33      1.34 o 
  12  13   0       10.53        9.79      1.18 o 
  13  13   0        7.73        7.06      1.33 o 
   0  14   0        2.28        1.81      1.16 o 
   1  14   0        2.66        2.25      0.56 o 
   2  14   0       28.36       30.66      1.18 o 
   3  14   0        1.39        2.05      0.67 o 
   4  14   0        1.21        1.71      1.48 o 
   5  14   0       10.43       10.77      1.30 o 
   6  14   0        1.51        0.82      0.96 o 
   7  14   0       23.91       27.36      4.15 o 
   8  14   0       13.93       14.33      1.24 o 
   9  14   0       27.19       27.71      1.56 o 
  10  14   0        0.07        0.69      0.87 o 
  11  14   0        2.99        3.59      1.44 o 
   2  15   0        0.73        2.48      1.71 o 
   3  15   0       48.31       46.84      1.93 o 
   4  15   0        1.94        3.03      0.97 o 
   5  15   0        0.09        0.08      1.43 o 
   6  15   0        0.00       -0.69      1.95 o 
   7  15   0        2.48        2.18      1.13 o 
   8  15   0       18.08       18.46      1.38 o 
   9  15   0       14.61       15.94      1.61 o 
   3  16   0        4.16        1.23      1.75 o 
   4  16   0        2.33        2.07      1.94 o 
   5  16   0        0.12        0.04      0.93 o 
 -20   1   1        4.69        4.98      1.36 o 
 -19   1   1        9.13        9.50      1.49 o 
 -18   1   1        7.68        7.73      1.34 o 
 -17   1   1        0.71       -0.29      0.54 o 
 -16   1   1       25.04       23.88      0.93 o 
 -15   1   1        0.49        0.46      0.41 o 
 -14   1   1       52.88       47.02      0.89 o 
 -13   1   1       12.93       11.84      0.48 o 
 -12   1   1        3.88        2.41      0.26 o 
 -11   1   1        4.81        5.75      0.31 o 
 -10   1   1       97.70       92.20      1.03 o 
  -9   1   1        9.61        9.07      0.32 o 
  -8   1   1      248.76      300.63      2.10 o 
  -7   1   1      290.93      299.39      2.07 o 
  -6   1   1      181.82      226.89      2.14 o 
  -5   1   1      239.16      260.08      2.20 o 
  -4   1   1      133.90      135.97      1.43 o 
  -3   1   1     1175.33     1281.55     10.25 o 
  -2   1   1      153.70      167.98      1.99 o 
  -1   1   1      695.74      746.33      6.63 o 
   0   1   1       72.52       81.81      0.74 o 
   1   1   1     5238.87     5174.96    141.12 o 
   2   1   1      106.75       95.55      0.96 o 
   3   1   1       43.56       59.10      0.70 o 
   4   1   1      176.09      210.11      3.08 o 
   5   1   1      655.61      769.33      5.81 o 
   6   1   1      393.14      459.56      3.46 o 
   7   1   1      382.13      442.67      3.62 o 
   8   1   1      738.68      786.77      5.23 o 
   9   1   1       27.33       32.93      0.55 o 
  10   1   1       11.34       12.61      0.50 o 
  11   1   1        4.70        3.70      0.35 o 
  12   1   1       82.40       68.56      1.15 o 
  13   1   1        2.94        3.25      0.43 o 
  14   1   1        0.83        0.48      0.38 o 
  15   1   1       23.00       22.58      0.87 o 
  16   1   1        3.10        3.18      0.54 o 
  17   1   1       40.71       43.64      3.72 o 
  18   1   1        0.65        0.00      1.26 o 
  19   1   1       13.86       14.76      1.63 o 
  20   1   1        4.71        3.08      1.85 o 
 -20   2   1       12.87       14.91      3.39 o 
 -19   2   1        0.41        0.25      1.02 o 
 -18   2   1       25.28       24.82      1.86 o 
 -17   2   1       21.43       22.42      1.05 o 
 -16   2   1        0.00       -0.39      0.42 o 
 -15   2   1       17.44       16.97      0.65 o 
 -14   2   1       49.95       49.90      0.99 o 
 -13   2   1       19.52       17.36      0.61 o 
 -12   2   1      122.27      110.67      1.45 o 
 -11   2   1        3.86        2.86      0.29 o 
 -10   2   1       75.69       73.06      0.93 o 
  -9   2   1      168.09      162.96      1.55 o 
  -8   2   1       40.32       51.62      0.65 o 
  -7   2   1       38.99       42.47      0.57 o 
  -6   2   1       15.37       13.47      0.39 o 
  -5   2   1        9.22        6.31      0.28 o 
  -4   2   1        9.03        8.42      0.51 o 
  -3   2   1      537.69      581.73      4.59 o 
  -2   2   1    18731.51    16119.12    203.30 o 
  -1   2   1     1079.10     1136.96      9.61 o 
   0   2   1      533.99      617.03      4.65 o 
   1   2   1     3292.86     3268.79    101.15 o 
   2   2   1      707.95      769.01      5.78 o 
   3   2   1      729.10      839.42      6.77 o 
   4   2   1      522.63      609.07      4.69 o 
   5   2   1      260.22      311.71      2.29 o 
   6   2   1       10.19       11.89      0.28 o 
   7   2   1       23.26       21.07      0.38 o 
   8   2   1       98.09       84.90      1.09 o 
   9   2   1       10.16       16.09      0.46 o 
  10   2   1      111.12      120.70      1.32 o 
  11   2   1      362.69      340.08      3.09 o 
  12   2   1       34.12       38.44      0.91 o 
  13   2   1        0.03        0.04      0.33 o 
  14   2   1       18.24       16.18      0.72 o 
  15   2   1        2.39        2.34      0.48 o 
  16   2   1        3.09        1.39      0.51 o 
  17   2   1      100.08       96.81      3.27 o 
  18   2   1       50.89       50.39      2.43 o 
  19   2   1        4.13        4.33      1.58 o 
  20   2   1       27.42       28.06      2.16 o 
 -20   3   1        9.39       11.55      2.18 o 
 -19   3   1        7.10        5.55      1.81 o 
 -18   3   1       19.56       20.17      2.38 o 
 -17   3   1       15.43       14.12      1.01 o 
 -16   3   1       33.25       33.96      0.94 o 
 -15   3   1        5.83        5.52      0.53 o 
 -14   3   1       43.06       42.72      0.95 o 
 -13   3   1        3.67        3.60      0.39 o 
 -12   3   1        2.17        1.26      0.31 o 
 -11   3   1      107.91       99.04      1.34 o 
 -10   3   1      223.03      240.98      2.14 o 
  -9   3   1      218.35      215.78      1.93 o 
  -8   3   1        1.85        0.28      0.18 o 
  -7   3   1        0.06        0.49      0.17 o 
  -6   3   1        0.29        0.57      0.17 o 
  -5   3   1      473.73      501.51      4.28 o 
  -4   3   1      323.36      352.64      3.33 o 
  -3   3   1     1403.76     1523.70     11.34 o 
  -2   3   1      877.74      947.01      6.69 o 
  -1   3   1     1478.89     1667.96     13.05 o 
   0   3   1        1.97        3.22      0.25 o 
   1   3   1      233.72      226.67      1.89 o 
   2   3   1        0.55        0.53      0.33 o 
   3   3   1       95.39      115.62      1.19 o 
   4   3   1     2577.50     2903.49     20.01 o 
   5   3   1       36.46       34.31      0.54 o 
   6   3   1      108.17      106.37      1.02 o 
   7   3   1      123.59      134.73      1.31 o 
   8   3   1       14.93       20.98      0.50 o 
   9   3   1       26.17       27.07      0.64 o 
  10   3   1       25.47       13.13      0.44 o 
  11   3   1      379.09      365.87      3.14 o 
  12   3   1        0.70        0.88      0.29 o 
  13   3   1        3.04        3.49      0.35 o 
  14   3   1       18.44       22.52      1.04 o 
  15   3   1        0.22        0.22      0.41 o 
  16   3   1       34.21       34.69      1.19 o 
  17   3   1        0.21        0.46      0.88 o 
  18   3   1       10.42       12.63      1.48 o 
  19   3   1        9.94       10.37      1.47 o 
  20   3   1       25.93       32.48      3.26 o 
 -20   4   1        5.08        8.38      2.09 o 
 -19   4   1        6.40        7.19      1.88 o 
 -18   4   1       18.62       17.66      2.31 o 
 -17   4   1       12.29       13.50      1.48 o 
 -16   4   1       14.88       14.05      0.75 o 
 -15   4   1       29.87       32.54      1.03 o 
 -14   4   1        7.67        7.11      0.51 o 
 -13   4   1       79.85       77.79      1.28 o 
 -12   4   1       23.77       23.98      0.69 o 
 -11   4   1       67.49       60.82      1.04 o 
 -10   4   1       26.04       24.65      0.64 o 
  -9   4   1      300.56      267.62      2.26 o 
  -8   4   1     1203.38     1199.19      8.05 o 
  -7   4   1      339.16      321.67      2.35 o 
  -6   4   1       38.40       29.80      0.52 o 
  -5   4   1      920.45      985.51      6.66 o 
  -4   4   1      881.99     1018.07      7.72 o 
  -3   4   1      420.56      510.50      4.04 o 
  -2   4   1       48.88       45.13      0.94 o 
  -1   4   1       18.18       23.46      0.69 o 
   0   4   1        0.05        0.81      0.18 o 
   1   4   1      151.79      174.92      1.56 o 
   2   4   1     1009.99      990.26      6.63 o 
   3   4   1      611.43      686.62      4.70 o 
   4   4   1        4.71        1.65      0.17 o 
   5   4   1      803.68      874.33      5.68 o 
   6   4   1       17.31       12.92      0.34 o 
   7   4   1        2.65        5.47      0.33 o 
   8   4   1       29.40       28.02      0.61 o 
   9   4   1        2.36        5.28      0.34 o 
  10   4   1       24.04       32.21      0.70 o 
  11   4   1      120.58      120.50      1.44 o 
  12   4   1       63.16       65.11      1.03 o 
  13   4   1      100.89      101.03      1.43 o 
  14   4   1       25.49       24.95      0.70 o 
  15   4   1        0.84        0.89      0.45 o 
  16   4   1       85.37       81.30      1.94 o 
  17   4   1        8.20        7.70      1.26 o 
  18   4   1        2.16        2.61      1.10 o 
  19   4   1       28.40       29.22      2.06 o 
 -19   5   1        6.26        6.35      1.84 o 
 -18   5   1        0.45       -0.24      1.32 o 
 -17   5   1       14.64       14.97      1.58 o 
 -16   5   1       33.66       34.08      1.19 o 
 -15   5   1       26.35       28.03      1.27 o 
 -14   5   1        7.29        8.19      0.63 o 
 -13   5   1       17.71       15.57      0.87 o 
 -12   5   1      123.96      118.25      1.83 o 
 -11   5   1        0.88        1.30      0.37 o 
 -10   5   1       35.91       33.44      0.76 o 
  -9   5   1       24.55       18.06      0.65 o 
  -8   5   1      172.34      155.06      1.68 o 
  -7   5   1      442.09      424.49      3.01 o 
  -6   5   1        1.29        1.05      0.34 o 
  -5   5   1      214.37      246.61      2.85 o 
  -4   5   1        1.41        0.89      0.16 o 
  -3   5   1      220.19      281.05      1.96 o 
  -2   5   1      713.15      735.97      5.02 o 
  -1   5   1      533.49      643.02      5.29 o 
   0   5   1      724.25      776.87      6.83 o 
   1   5   1      880.89      888.85      6.74 o 
   2   5   1      132.15      154.39      1.48 o 
   3   5   1      696.79      731.46      5.05 o 
   4   5   1      425.49      414.32      3.04 o 
   5   5   1       11.32       10.98      0.32 o 
   6   5   1      427.31      398.70      3.17 o 
   7   5   1      181.13      165.63      1.62 o 
   8   5   1        0.97       -0.08      0.21 o 
   9   5   1        7.77        9.66      0.43 o 
  10   5   1        1.16        0.95      0.28 o 
  11   5   1      229.64      230.56      2.40 o 
  12   5   1        1.69        2.26      0.35 o 
  13   5   1      137.36      135.36      2.18 o 
  14   5   1      263.32      269.24      2.86 o 
  15   5   1        0.47        0.58      0.46 o 
  16   5   1        0.48        1.31      0.77 o 
  17   5   1       21.68       20.86      1.71 o 
  18   5   1       14.53       16.20      2.09 o 
  19   5   1        0.39       -0.56      1.38 o 
 -19   6   1        4.83        2.46      1.75 o 
 -18   6   1        2.98        4.60      1.75 o 
 -17   6   1        0.35       -0.57      0.72 o 
 -16   6   1        1.73        1.45      0.88 o 
 -15   6   1        2.33        1.70      0.56 o 
 -14   6   1        1.60        1.27      0.51 o 
 -13   6   1       30.28       28.59      1.75 o 
 -12   6   1       12.60       11.85      0.71 o 
 -11   6   1       93.10       90.88      1.44 o 
 -10   6   1       10.73       10.41      0.55 o 
  -9   6   1      108.68       94.24      1.35 o 
  -8   6   1      209.76      205.42      2.22 o 
  -7   6   1        7.63        4.11      0.46 o 
  -6   6   1      391.24      381.27      2.63 o 
  -5   6   1        4.22        3.90      0.25 o 
  -4   6   1        0.58        0.65      0.17 o 
  -3   6   1      202.44      204.03      1.54 o 
  -2   6   1      183.14      188.21      1.54 o 
  -1   6   1      435.34      483.69      3.62 o 
   0   6   1      198.22      225.43      1.89 o 
   1   6   1        0.86        0.61      0.18 o 
   2   6   1      217.59      231.07      1.75 o 
   3   6   1        9.90        9.44      0.32 o 
   4   6   1      434.97      406.74      2.89 o 
   5   6   1        1.60        0.34      0.21 o 
   6   6   1      119.11      110.44      1.24 o 
   7   6   1       89.24      124.21      1.37 o 
   8   6   1       19.93       25.61      0.64 o 
   9   6   1       87.90       83.18      1.28 o 
  10   6   1       30.39       31.09      0.75 o 
  11   6   1       30.36       30.95      0.85 o 
  12   6   1       15.27       15.74      0.73 o 
  13   6   1       35.76       38.16      1.00 o 
  14   6   1        0.13        0.24      0.45 o 
  15   6   1        0.28       -0.26      0.47 o 
  16   6   1        4.92        5.44      1.51 o 
  17   6   1       19.09       21.46      2.22 o 
  18   6   1       16.90       17.19      2.18 o 
 -18   7   1        8.53        7.04      1.88 o 
 -17   7   1       17.99       20.63      1.39 o 
 -16   7   1       21.07       19.70      1.38 o 
 -15   7   1      128.99      117.31      2.77 o 
 -14   7   1        5.57        5.62      0.68 o 
 -13   7   1        0.78        0.54      0.50 o 
 -12   7   1        0.56        0.38      0.45 o 
 -11   7   1        1.86        2.50      0.44 o 
 -10   7   1        1.08        1.17      0.38 o 
  -9   7   1       19.03       19.47      0.70 o 
  -8   7   1       13.72       12.81      0.70 o 
  -7   7   1       11.84       10.07      0.45 o 
  -6   7   1      325.71      310.37      2.63 o 
  -5   7   1      941.36      911.26      6.26 o 
  -4   7   1      171.96      167.47      1.62 o 
  -3   7   1       69.15       59.50      0.78 o 
  -2   7   1      761.78      771.55      5.63 o 
  -1   7   1        4.70        9.21      0.35 o 
   0   7   1      646.23      657.56      5.14 o 
   1   7   1       36.58       25.73      0.52 o 
   2   7   1        4.70        4.51      0.28 o 
   3   7   1       57.97       55.90      0.86 o 
   4   7   1      146.82      130.36      1.24 o 
   5   7   1      112.40      112.66      1.27 o 
   6   7   1       67.19       67.58      0.96 o 
   7   7   1        0.23       -0.07      0.23 o 
   8   7   1       79.02       75.55      1.21 o 
   9   7   1        0.17        0.27      0.33 o 
  10   7   1       92.57       90.72      2.01 o 
  11   7   1        0.47       -0.18      0.38 o 
  12   7   1        0.82        0.03      0.47 o 
  13   7   1       43.24       42.32      1.19 o 
  14   7   1       41.07       40.06      1.38 o 
  15   7   1       63.56       64.38      2.50 o 
  16   7   1       54.55       43.34      2.92 o 
  17   7   1        3.20        2.44      1.43 o 
  18   7   1        5.07        3.63      1.66 o 
 -18   8   1        3.53        3.74      0.91 o 
 -17   8   1        6.36        4.96      1.02 o 
 -16   8   1       23.64       22.24      1.55 o 
 -15   8   1        4.66        3.82      1.01 o 
 -14   8   1       12.97       11.62      1.04 o 
 -13   8   1        3.24        3.07      0.66 o 
 -12   8   1       34.16       33.80      0.97 o 
 -11   8   1      169.97      171.93      2.63 o 
 -10   8   1       90.08       84.69      1.73 o 
  -9   8   1      242.47      238.51      2.90 o 
  -8   8   1       26.41       23.88      0.95 o 
  -7   8   1       79.90       71.99      1.22 o 
  -6   8   1      230.86      211.34      2.15 o 
  -5   8   1        1.29        1.17      0.25 o 
  -4   8   1        6.02        5.71      0.35 o 
  -3   8   1      198.78      196.56      1.77 o 
  -2   8   1       37.06       35.23      0.63 o 
  -1   8   1       30.20       33.62      0.67 o 
   0   8   1      112.10      118.42      1.28 o 
   1   8   1      119.32      123.06      1.31 o 
   2   8   1        0.13        0.64      0.19 o 
   3   8   1        0.03       -0.11      0.23 o 
   4   8   1      995.49      991.97      7.63 o 
   5   8   1       74.75       60.23      1.06 o 
   6   8   1      127.57      129.39      1.67 o 
   7   8   1      628.91      603.00      5.37 o 
   8   8   1       11.92       14.17      0.60 o 
   9   8   1      185.41      181.19      2.69 o 
  10   8   1      133.14      128.84      2.13 o 
  11   8   1      282.77      280.12      4.06 o 
  12   8   1        8.91        8.87      0.76 o 
  13   8   1        1.39        1.16      0.52 o 
  14   8   1       10.29        9.91      1.41 o 
  15   8   1        1.93        0.81      0.76 o 
  16   8   1        9.44       10.52      1.88 o 
  17   8   1       30.78       37.53      2.89 o 
 -17   9   1       54.91       61.68      2.41 o 
 -16   9   1        4.90        3.47      1.06 o 
 -15   9   1      176.10      175.92      9.30 o 
 -14   9   1        6.21        8.72      1.51 o 
 -13   9   1        6.00        6.85      0.78 o 
 -12   9   1       47.33       49.53      1.33 o 
 -11   9   1        3.79        4.07      0.75 o 
 -10   9   1       12.39       11.05      0.71 o 
  -9   9   1        0.11       -0.39      0.39 o 
  -8   9   1        2.63        4.22      0.47 o 
  -7   9   1       50.61       47.17      1.03 o 
  -6   9   1       11.26       10.18      0.54 o 
  -5   9   1      264.86      261.18      2.54 o 
  -4   9   1        8.50        9.39      0.44 o 
  -3   9   1       60.56       55.72      0.85 o 
  -2   9   1      993.70      957.78      6.67 o 
  -1   9   1      176.86      168.64      1.81 o 
   0   9   1      151.97      145.72      1.59 o 
   1   9   1      146.16      136.33      1.47 o 
   2   9   1       77.22       74.56      1.15 o 
   3   9   1      385.89      375.62      3.20 o 
   4   9   1      405.02      397.89      3.74 o 
   5   9   1        0.42        0.54      0.48 o 
   6   9   1        0.18        0.07      0.41 o 
   7   9   1       15.32       15.05      0.63 o 
   8   9   1       93.40       92.57      1.71 o 
   9   9   1        0.81        1.04      0.40 o 
  10   9   1       12.19       11.44      0.70 o 
  11   9   1        0.64        0.03      0.48 o 
  12   9   1        6.44        5.75      0.77 o 
  13   9   1       47.69       50.14      1.81 o 
  14   9   1        0.98        0.70      0.80 o 
  15   9   1       22.31       24.03      1.45 o 
  16   9   1       16.14       17.32      1.21 o 
 -16  10   1        0.83        0.95      0.87 o 
 -15  10   1       19.71       20.87      1.35 o 
 -14  10   1       18.84       21.75      1.37 o 
 -13  10   1       83.95       85.86      3.04 o 
 -12  10   1       66.84       60.76      2.13 o 
 -11  10   1       95.94       93.91      1.81 o 
 -10  10   1        1.05        0.71      0.48 o 
  -9  10   1      220.97      218.88      3.21 o 
  -8  10   1      215.64      211.48      2.82 o 
  -7  10   1       51.02       51.26      1.23 o 
  -6  10   1      193.76      200.58      2.67 o 
  -5  10   1       54.05       54.71      0.97 o 
  -4  10   1        0.32       -0.09      0.28 o 
  -3  10   1       83.97       84.03      1.38 o 
  -2  10   1      377.37      366.60      3.14 o 
  -1  10   1       18.19       19.92      0.56 o 
   0  10   1        3.09        2.47      0.32 o 
   1  10   1       78.48       80.12      1.09 o 
   2  10   1       33.62       35.61      0.91 o 
   3  10   1        3.74        4.27      0.44 o 
   4  10   1      126.08      118.05      1.68 o 
   5  10   1      179.76      170.85      2.20 o 
   6  10   1      117.66      113.27      1.69 o 
   7  10   1      170.93      166.46      2.17 o 
   8  10   1       47.06       44.63      1.40 o 
   9  10   1      210.68      207.38      2.58 o 
  10  10   1       15.01       14.71      0.79 o 
  11  10   1        6.58        6.78      0.81 o 
  12  10   1        0.25        1.14      0.81 o 
  13  10   1        8.81        6.07      1.44 o 
  14  10   1       42.97       41.67      2.53 o 
  15  10   1        0.01        1.18      0.89 o 
  16  10   1        2.14        2.24      0.87 o 
 -15  11   1       39.90       39.50      1.78 o 
 -14  11   1        5.32        4.14      0.95 o 
 -13  11   1       58.40       63.45      2.15 o 
 -12  11   1       14.68       16.26      1.24 o 
 -11  11   1        1.56        1.50      0.69 o 
 -10  11   1       16.36       16.11      0.88 o 
  -9  11   1        1.49        1.51      0.50 o 
  -8  11   1        9.65        9.41      0.66 o 
  -7  11   1       79.59       76.49      2.15 o 
  -6  11   1       19.74       19.56      0.86 o 
  -5  11   1       26.96       26.57      0.95 o 
  -4  11   1       86.93       85.58      1.40 o 
  -3  11   1       46.86       48.39      0.92 o 
  -2  11   1      101.85      100.10      1.22 o 
  -1  11   1       66.88       67.87      0.99 o 
   0  11   1      480.20      467.22      3.74 o 
   1  11   1      456.68      452.80      4.44 o 
   2  11   1        1.17        0.24      0.48 o 
   3  11   1      106.98      105.26      1.83 o 
   4  11   1        0.07        0.77      0.52 o 
   5  11   1       44.99       47.72      1.11 o 
   6  11   1       96.45       96.23      1.61 o 
   7  11   1        7.86        9.20      0.64 o 
   8  11   1        4.12        4.76      0.56 o 
   9  11   1        0.05       -0.35      0.48 o 
  10  11   1       73.90       72.26      2.30 o 
  11  11   1       26.25       26.41      1.41 o 
  12  11   1       22.49       26.20      1.43 o 
  13  11   1       56.29       58.74      3.20 o 
  14  11   1       21.41       19.08      1.62 o 
  15  11   1       18.38       17.83      1.93 o 
 -14  12   1        7.41        5.90      1.29 o 
 -13  12   1       27.19       26.72      1.52 o 
 -12  12   1        1.30        0.61      0.85 o 
 -11  12   1       88.78       97.04      4.66 o 
 -10  12   1       79.61       77.32      2.47 o 
  -9  12   1       92.88       92.75      2.46 o 
  -8  12   1       47.18       45.02      1.43 o 
  -7  12   1      117.61      122.93      2.14 o 
  -6  12   1       18.38       19.87      0.92 o 
  -5  12   1       66.45       66.45      1.48 o 
  -4  12   1        5.44        4.98      0.60 o 
  -3  12   1        3.69        2.76      0.42 o 
  -2  12   1        5.09        4.45      0.40 o 
  -1  12   1        4.13        4.30      0.40 o 
   0  12   1       28.19       28.89      0.73 o 
   1  12   1      121.96      122.82      1.87 o 
   2  12   1       78.26       78.11      1.44 o 
   3  12   1       40.94       41.39      1.08 o 
   4  12   1      141.85      140.88      2.22 o 
   5  12   1       17.20       17.24      0.79 o 
   6  12   1      100.88      100.17      1.87 o 
   7  12   1       47.44       48.44      1.32 o 
   8  12   1        0.28        0.38      0.58 o 
   9  12   1       15.62       15.82      1.19 o 
  10  12   1        3.42        2.40      0.85 o 
  11  12   1       17.46       19.28      1.35 o 
  12  12   1       46.49       45.80      1.85 o 
  13  12   1        5.43        4.01      0.94 o 
  14  12   1        1.73        1.14      1.72 o 
 -13  13   1       41.97       48.54      2.55 o 
 -12  13   1        6.20        9.30      1.13 o 
 -11  13   1        8.46       10.77      1.17 o 
 -10  13   1        0.56       -0.21      0.79 o 
  -9  13   1        1.34        1.42      0.81 o 
  -8  13   1        7.66        5.57      1.16 o 
  -7  13   1       32.91       32.32      1.41 o 
  -6  13   1       12.20       11.78      0.91 o 
  -5  13   1       94.65       95.34      2.03 o 
  -4  13   1       47.61       51.72      1.36 o 
  -3  13   1      103.58      102.90      1.87 o 
  -2  13   1      144.60      145.84      1.92 o 
  -1  13   1       23.55       29.51      1.02 o 
   0  13   1       28.60       28.91      0.98 o 
   1  13   1        1.05        1.30      0.48 o 
   2  13   1       40.21       40.41      1.14 o 
   3  13   1       31.59       29.29      1.16 o 
   4  13   1        1.00        0.35      0.57 o 
   5  13   1       13.59       13.31      1.40 o 
   6  13   1        4.94        5.52      0.75 o 
   7  13   1        1.66        0.17      0.74 o 
   8  13   1       79.04       84.12      2.43 o 
   9  13   1       35.68       35.41      2.31 o 
  10  13   1       25.02       26.97      1.50 o 
  11  13   1       27.65       26.83      1.53 o 
  12  13   1        1.48        1.35      0.88 o 
 -11  14   1        2.37        1.08      1.41 o 
 -10  14   1       32.50       30.75      1.92 o 
  -9  14   1        7.36        7.18      1.06 o 
  -8  14   1       21.42       24.58      1.74 o 
  -7  14   1       29.71       33.52      5.64 o 
  -6  14   1        6.05        6.47      1.14 o 
  -5  14   1       16.11       14.78      1.35 o 
  -4  14   1        4.64        3.87      0.93 o 
  -3  14   1       25.72       28.10      1.33 o 
  -2  14   1       77.79       79.89      3.30 o 
  -1  14   1       16.06       15.33      1.13 o 
   0  14   1        3.12        2.47      0.67 o 
   1  14   1        0.01       -0.32      0.56 o 
   2  14   1       60.08       65.70      3.37 o 
   3  14   1      101.30      105.81      2.72 o 
   4  14   1       62.37       63.18      3.35 o 
   5  14   1       20.60       22.00      1.62 o 
   6  14   1       23.05       23.52      2.22 o 
   7  14   1        3.68        5.44      0.99 o 
   8  14   1       48.41       45.85      1.88 o 
   9  14   1       10.60       10.01      1.16 o 
  10  14   1        0.64        0.44      0.84 o 
  -9  15   1       26.29       24.37      1.89 o 
  -8  15   1        0.50       -0.59      1.03 o 
  -7  15   1       14.87       15.50      5.95 o 
  -6  15   1       28.09       32.15      2.30 o 
  -5  15   1       30.61       30.80      2.84 o 
  -4  15   1       63.12       70.42      4.43 o 
   0  15   1       15.13       15.51      1.76 o 
   1  15   1        1.50        0.97      1.40 o 
   2  15   1       10.55       10.37      1.18 o 
   3  15   1        2.84        5.39      1.75 o 
   4  15   1        0.20        0.86      0.94 o 
   5  15   1        0.10        0.47      0.98 o 
   6  15   1        0.01       -0.55      1.00 o 
   7  15   1        2.49        2.19      0.92 o 
   8  15   1        8.06        7.80      1.14 o 
  -5  16   1       27.02       35.26      3.50 o 
   1  16   1       12.26       13.34      2.50 o 
   2  16   1        3.71        4.21      2.03 o 
   3  16   1        9.61        9.73      1.17 o 
   4  16   1        2.68        3.34      1.10 o 
   5  16   1       32.74       31.58      1.85 o 
 -21   0   2        0.59        0.82      1.81 o 
 -20   0   2      162.98      157.91      6.67 o 
 -18   0   2       52.31       51.24      3.52 o 
 -17   0   2       76.47       71.36      2.07 o 
 -16   0   2      160.66      170.71      4.14 o 
 -15   0   2       24.17       27.21      0.91 o 
 -14   0   2        1.58        0.62      0.40 o 
 -13   0   2        0.04       -0.33      0.33 o 
 -12   0   2      170.07      169.47      2.94 o 
 -11   0   2      126.60      123.64      1.86 o 
 -10   0   2        7.24        9.00      0.76 o 
  -9   0   2       63.60       70.88      1.09 o 
  -8   0   2       74.12       78.06      1.12 o 
  -7   0   2     3025.65     3146.13     34.08 o 
  -6   0   2        7.05        7.31      0.47 o 
  -5   0   2       62.87       41.07      2.22 o 
  -4   0   2     2616.39     2644.98     39.39 o 
  -3   0   2      621.94      593.11      7.77 o 
  -2   0   2      750.86      778.46      9.64 o 
  -1   0   2     1718.21     1710.03     66.04 o 
   0   0   2    10026.65     8427.37    249.18 o 
   1   0   2     5331.56     4903.31    142.59 o 
   2   0   2      918.66      893.04      7.78 o 
   3   0   2     1346.31     1575.98     13.58 o 
   4   0   2      295.45      285.60      3.78 o 
   5   0   2      665.45      793.70      7.01 o 
   6   0   2      617.73      674.45      6.08 o 
   7   0   2      679.53      695.07      8.43 o 
   8   0   2       19.97       24.67      0.68 o 
   9   0   2       54.68       53.44      1.16 o 
  10   0   2       36.65       42.72      1.14 o 
  11   0   2      542.70      486.30      6.07 o 
  12   0   2        2.74        0.62      0.43 o 
  13   0   2       45.71       40.90      1.32 o 
  14   0   2      213.94      207.10      3.90 o 
  15   0   2      120.02      125.87      2.94 o 
  16   0   2       25.47       25.95      1.91 o 
  17   0   2       38.66       38.16      2.85 o 
  18   0   2        2.46        3.58      1.49 o 
  19   0   2       15.45       17.53      2.38 o 
 -21   1   2       21.19       16.76      2.63 o 
 -20   1   2        0.02        0.13      1.60 o 
 -19   1   2        0.64       -0.99      0.99 o 
 -18   1   2       61.76       68.39      3.01 o 
 -17   1   2        3.83        4.14      0.60 o 
 -16   1   2       12.51       13.38      0.61 o 
 -15   1   2        2.18        2.59      0.40 o 
 -14   1   2       60.19       56.28      0.89 o 
 -13   1   2      148.85      153.71      1.59 o 
 -12   1   2      175.66      163.31      1.62 o 
 -11   1   2      612.71      587.85      4.35 o 
 -10   1   2      936.14      906.75      6.34 o 
  -9   1   2      135.80      134.88      1.23 o 
  -8   1   2     2300.00     2311.65     13.89 o 
  -7   1   2      519.56      498.28      3.78 o 
  -6   1   2      251.22      251.28      2.35 o 
  -5   1   2      340.88      343.11      3.02 o 
  -4   1   2       73.09       74.74      1.10 o 
  -3   1   2     3085.87     3363.83     38.18 o 
  -2   1   2       27.61       30.24      0.49 o 
  -1   1   2     8140.45     8075.46    152.76 o 
   0   1   2      262.51      328.16      2.71 o 
   1   1   2     1257.10     1192.10      9.47 o 
   2   1   2     1753.74     1948.99     12.97 o 
   3   1   2      287.65      291.69      2.11 o 
   4   1   2     1539.40     1661.30     11.71 o 
   5   1   2      315.85      277.11      2.43 o 
   6   1   2     2086.08     2215.72     13.41 o 
   7   1   2      583.65      609.45      4.80 o 
   8   1   2       67.15       58.78      0.89 o 
   9   1   2      331.78      303.37      2.63 o 
  10   1   2       25.25       21.94      0.56 o 
  11   1   2       12.26       15.35      0.58 o 
  12   1   2      141.79      134.20      1.81 o 
  13   1   2      118.64      114.49      1.72 o 
  14   1   2       32.96       32.22      0.94 o 
  15   1   2      148.56      143.64      2.13 o 
  16   1   2        0.08       -0.11      0.48 o 
  17   1   2      159.82      159.86      9.80 o 
  18   1   2       19.16       19.63      2.35 o 
  19   1   2       40.92       40.14      3.02 o 
 -20   2   2       15.58       12.03      2.35 o 
 -19   2   2        3.21        4.75      1.73 o 
 -18   2   2       53.90       58.19      2.86 o 
 -17   2   2      154.38      161.82      2.37 o 
 -16   2   2       35.76       38.23      0.96 o 
 -15   2   2      135.10      132.38      1.80 o 
 -14   2   2      115.56      116.33      1.62 o 
 -13   2   2      172.67      172.06      1.92 o 
 -12   2   2        0.84        2.12      0.41 o 
 -11   2   2       37.03       32.32      0.66 o 
 -10   2   2      209.96      202.43      1.90 o 
  -9   2   2      727.51      724.63      4.88 o 
  -8   2   2      215.96      212.79      1.69 o 
  -7   2   2      335.46      326.53      2.62 o 
  -6   2   2      312.86      314.71      3.09 o 
  -5   2   2     1902.23     1928.96     16.66 o 
  -4   2   2     1938.24     2033.68     16.21 o 
  -3   2   2      169.50      240.68      2.32 o 
  -2   2   2    25074.44    19882.61    529.92 o 
  -1   2   2      617.29      670.87      4.75 o 
   0   2   2       30.99       26.41      0.35 o 
   1   2   2      920.09      927.48      5.94 o 
   2   2   2      179.81      174.43      1.39 o 
   3   2   2      174.17      168.70      1.47 o 
   4   2   2      143.46      163.15      1.29 o 
   5   2   2      303.48      344.43      2.52 o 
   6   2   2      353.90      370.65      2.58 o 
   7   2   2       16.10       24.26      0.40 o 
   8   2   2      568.65      584.55      4.41 o 
   9   2   2     1557.72     1454.21     10.35 o 
  10   2   2        3.50        7.41      0.40 o 
  11   2   2      224.25      196.18      2.27 o 
  12   2   2      106.50      111.05      1.63 o 
  13   2   2       78.88       78.69      1.38 o 
  14   2   2       10.44        9.76      0.61 o 
  15   2   2       10.46       10.67      0.74 o 
  16   2   2       13.84       13.02      0.94 o 
  17   2   2        2.22        2.14      0.98 o 
  18   2   2        0.09        0.01      0.95 o 
  19   2   2        0.08       -0.97      0.97 o 
 -20   3   2        1.63        2.20      1.73 o 
 -19   3   2       17.05       14.73      2.31 o 
 -18   3   2        7.82        8.34      1.88 o 
 -17   3   2       19.24       18.04      0.89 o 
 -16   3   2       14.83       14.34      0.82 o 
 -15   3   2       44.55       44.64      1.17 o 
 -14   3   2        0.45        0.46      0.35 o 
 -13   3   2      164.15      164.91      1.99 o 
 -12   3   2       16.42       18.78      0.54 o 
 -11   3   2      285.10      294.47      2.60 o 
 -10   3   2      485.37      496.51      3.93 o 
  -9   3   2      269.87      245.03      2.05 o 
  -8   3   2      902.49      891.50      6.14 o 
  -7   3   2       56.09       60.91      0.77 o 
  -6   3   2       25.27       19.43      0.44 o 
  -5   3   2       11.12       26.82      0.45 o 
  -4   3   2        9.05        8.88      0.47 o 
  -3   3   2     1674.66     1862.76     13.87 o 
  -2   3   2      691.73      777.80      6.28 o 
  -1   3   2        9.82        3.30      0.18 o 
   0   3   2      793.19      826.49      6.21 o 
   1   3   2       26.26       37.70      0.43 o 
   2   3   2     2201.86     2323.16     16.16 o 
   3   3   2       43.69       29.83      0.40 o 
   4   3   2     2173.92     2321.07     15.18 o 
   5   3   2      495.39      496.62      3.20 o 
   6   3   2        8.35       18.31      0.34 o 
   7   3   2      256.50      250.48      2.13 o 
   8   3   2       62.31       59.47      0.80 o 
   9   3   2      142.45      145.13      1.48 o 
  10   3   2        3.00        8.17      0.37 o 
  11   3   2      115.53      117.70      1.34 o 
  12   3   2        5.10        7.06      0.50 o 
  13   3   2        4.62        5.89      0.57 o 
  14   3   2       21.37       20.60      0.80 o 
  15   3   2      203.26      200.36      2.64 o 
  16   3   2       10.50       11.41      0.91 o 
  17   3   2       89.23       86.92      3.00 o 
  18   3   2       16.41       16.15      1.56 o 
  19   3   2        0.57        0.92      1.23 o 
 -20   4   2        0.91        0.13      1.66 o 
 -19   4   2        5.86        9.03      2.07 o 
 -18   4   2       14.03       16.14      1.06 o 
 -17   4   2       13.94       14.73      0.90 o 
 -16   4   2        5.59        6.31      0.62 o 
 -15   4   2      433.88      434.30      4.81 o 
 -14   4   2       93.27       91.42      1.66 o 
 -13   4   2       89.66       89.34      1.80 o 
 -12   4   2       19.46       18.70      0.68 o 
 -11   4   2      352.35      336.44      3.08 o 
 -10   4   2       74.15       76.05      1.00 o 
  -9   4   2      380.15      362.90      2.83 o 
  -8   4   2      146.36      138.26      1.32 o 
  -7   4   2      693.65      669.52      4.70 o 
  -6   4   2       63.90       77.67      0.97 o 
  -5   4   2      262.68      261.41      2.02 o 
  -4   4   2     7465.75     7532.29     73.28 o 
  -3   4   2       26.68       24.83      0.41 o 
  -2   4   2      838.05      857.02      6.97 o 
  -1   4   2     2447.58     2549.61     19.75 o 
   0   4   2      802.50      829.18      5.91 o 
   1   4   2      104.25       93.36      0.86 o 
   2   4   2       38.86       25.38      0.37 o 
   3   4   2      448.55      500.82      3.73 o 
   4   4   2       63.79       80.19      0.91 o 
   5   4   2       98.44      124.26      1.14 o 
   6   4   2      202.50      188.50      1.59 o 
   7   4   2      161.36      151.42      1.48 o 
   8   4   2      562.50      576.19      4.69 o 
   9   4   2      477.46      444.13      3.61 o 
  10   4   2      143.16      163.11      1.70 o 
  11   4   2      556.57      543.61      4.40 o 
  12   4   2      174.16      168.18      1.80 o 
  13   4   2       13.86       12.97      0.70 o 
  14   4   2       37.82       35.99      1.03 o 
  15   4   2        0.11       -0.07      0.43 o 
  16   4   2       18.61       18.24      1.69 o 
  17   4   2        5.40        5.81      1.16 o 
  18   4   2       56.45       56.06      2.54 o 
  19   4   2        0.45        0.37      1.06 o 
 -20   5   2       14.89       15.09      2.55 o 
 -19   5   2       17.06       16.35      2.40 o 
 -18   5   2        0.58        1.77      0.77 o 
 -17   5   2       19.58       22.87      1.25 o 
 -16   5   2        3.55        3.74      0.58 o 
 -15   5   2       49.85       51.19      1.30 o 
 -14   5   2        2.69        1.84      0.61 o 
 -13   5   2      156.38      154.39      2.25 o 
 -12   5   2      144.73      140.52      2.06 o 
 -11   5   2        0.16        0.40      0.30 o 
 -10   5   2      399.97      397.57      3.46 o 
  -9   5   2      224.58      226.44      2.18 o 
  -8   5   2        3.12        1.30      0.24 o 
  -7   5   2     1025.04      940.19      6.16 o 
  -6   5   2      209.17      201.63      1.64 o 
  -5   5   2     1113.10     1170.53      7.51 o 
  -4   5   2       99.63       83.67      0.76 o 
  -3   5   2      193.67      231.88      1.67 o 
  -2   5   2      245.55      266.06      1.85 o 
  -1   5   2      904.65     1013.11      8.17 o 
   0   5   2      262.68      255.63      2.10 o 
   1   5   2      170.67      168.89      1.49 o 
   2   5   2     2302.13     2481.33     16.25 o 
   3   5   2      164.22      138.22      1.21 o 
   4   5   2      804.32      806.59      5.29 o 
   5   5   2      657.61      653.01      4.85 o 
   6   5   2      475.04      447.68      3.50 o 
   7   5   2      196.81      169.04      1.64 o 
   8   5   2      234.36      182.68      1.88 o 
   9   5   2        0.36        1.40      0.27 o 
  10   5   2       19.88       20.10      0.56 o 
  11   5   2      181.47      173.82      1.87 o 
  12   5   2      319.60      316.43      2.96 o 
  13   5   2        1.18        0.92      0.34 o 
  14   5   2        0.01        0.34      0.43 o 
  15   5   2       40.72       42.86      1.43 o 
  16   5   2        1.95        2.04      0.96 o 
  17   5   2       66.84       68.33      3.96 o 
  18   5   2       20.30       19.87      1.71 o 
  19   5   2        7.33        6.43      2.12 o 
 -19   6   2        4.80        5.68      1.97 o 
 -18   6   2        1.73        2.50      0.88 o 
 -17   6   2       66.14       68.26      4.47 o 
 -16   6   2       18.86       20.32      1.63 o 
 -15   6   2        2.24        1.32      0.67 o 
 -14   6   2        0.93        0.89      0.51 o 
 -13   6   2      478.61      484.47      5.65 o 
 -12   6   2       45.89       46.41      1.05 o 
 -11   6   2       89.66       89.20      1.42 o 
 -10   6   2        0.26        0.50      0.38 o 
  -9   6   2       32.45       29.37      0.64 o 
  -8   6   2       16.99       15.42      0.48 o 
  -7   6   2     1012.08     1031.27      7.06 o 
  -6   6   2      772.83      802.74      5.10 o 
  -5   6   2       34.78       44.80      0.73 o 
  -4   6   2      308.42      317.12      2.23 o 
  -3   6   2      174.66      173.58      1.42 o 
  -2   6   2       43.03       39.59      0.63 o 
  -1   6   2      198.11      191.28      1.67 o 
   0   6   2        6.64       11.11      0.37 o 
   1   6   2     1079.56     1125.97      8.48 o 
   2   6   2      457.89      473.16      3.43 o 
   3   6   2        0.51        1.41      0.19 o 
   4   6   2       41.62       46.93      0.61 o 
   5   6   2      234.74      240.07      2.00 o 
   6   6   2      397.97      383.92      3.33 o 
   7   6   2        5.35        3.51      0.31 o 
   8   6   2        0.35        1.72      0.51 o 
   9   6   2       63.25       59.79      1.06 o 
  10   6   2      359.13      365.51      3.42 o 
  11   6   2       29.60       29.62      1.40 o 
  12   6   2      146.19      148.26      1.87 o 
  13   6   2      126.15      126.79      1.73 o 
  14   6   2      200.48      193.49      2.36 o 
  15   6   2        3.31        3.46      0.88 o 
  16   6   2       20.96       20.77      1.64 o 
  17   6   2        3.71        4.12      1.49 o 
  18   6   2        1.74        2.98      1.43 o 
 -19   7   2       24.74       25.98      2.81 o 
 -18   7   2        8.24        5.14      1.03 o 
 -17   7   2       41.99       43.06      2.02 o 
 -16   7   2        9.16       10.00      1.92 o 
 -15   7   2       26.58       27.91      1.46 o 
 -14   7   2       14.14       14.62      0.88 o 
 -13   7   2        5.93        6.86      0.63 o 
 -12   7   2      147.86      146.29      2.03 o 
 -11   7   2       45.23       41.73      1.08 o 
 -10   7   2       32.99       30.31      0.97 o 
  -9   7   2       59.25       56.20      0.94 o 
  -8   7   2      165.93      162.35      1.86 o 
  -7   7   2      989.99      982.50      7.16 o 
  -6   7   2        2.28        2.73      0.28 o 
  -5   7   2      805.85      812.78      5.99 o 
  -4   7   2      591.72      561.78      4.08 o 
  -3   7   2      180.12      179.48      1.70 o 
  -2   7   2        7.82       10.22      0.35 o 
  -1   7   2       33.68       34.41      0.63 o 
   0   7   2      125.04      124.01      1.25 o 
   1   7   2      278.51      298.79      2.65 o 
   2   7   2     1082.06     1089.54      7.05 o 
   3   7   2      195.60      201.65      1.77 o 
   4   7   2      731.53      716.95      5.05 o 
   5   7   2      311.19      278.98      2.44 o 
   6   7   2      368.37      352.08      2.98 o 
   7   7   2      111.61      114.25      1.35 o 
   8   7   2       52.80       52.70      0.95 o 
   9   7   2       34.95       35.06      0.86 o 
  10   7   2       20.17       22.40      0.69 o 
  11   7   2       11.92       13.10      0.66 o 
  12   7   2      183.85      182.06      2.49 o 
  13   7   2       29.70       29.03      1.21 o 
  14   7   2        4.84        4.54      0.63 o 
  15   7   2      110.54      108.90      4.38 o 
  16   7   2        1.05        1.10      1.21 o 
  17   7   2        3.47        4.45      1.49 o 
 -18   8   2        4.36        3.51      1.86 o 
 -17   8   2        4.76        3.71      1.10 o 
 -16   8   2        1.45        2.45      0.97 o 
 -15   8   2      239.13      244.97      4.43 o 
 -14   8   2       16.23       15.75      1.57 o 
 -13   8   2       58.96       59.28      1.40 o 
 -12   8   2        2.50        2.40      0.52 o 
 -11   8   2      181.03      180.17      2.51 o 
 -10   8   2       63.51       62.32      1.33 o 
  -9   8   2       46.24       46.78      1.12 o 
  -8   8   2       34.72       36.59      0.75 o 
  -7   8   2        4.21        4.64      0.36 o 
  -6   8   2       18.63       18.22      0.57 o 
  -5   8   2       59.53       58.86      0.91 o 
  -4   8   2      837.50      778.79      5.81 o 
  -3   8   2       28.27       28.79      0.62 o 
  -2   8   2      204.83      202.57      1.89 o 
  -1   8   2      328.13      336.56      2.79 o 
   0   8   2      139.50      134.97      1.38 o 
   1   8   2       81.27       83.46      1.07 o 
   2   8   2        4.33        3.03      0.32 o 
   3   8   2      458.71      449.33      4.08 o 
   4   8   2       61.02       63.47      0.98 o 
   5   8   2      242.63      218.45      2.36 o 
   6   8   2        1.38        0.68      0.31 o 
   7   8   2       87.98       88.69      1.36 o 
   8   8   2      108.27      107.96      1.68 o 
   9   8   2       79.77       79.48      1.81 o 
  10   8   2       80.63       82.78      1.52 o 
  11   8   2      170.56      173.59      3.11 o 
  12   8   2      143.36      136.45      2.30 o 
  13   8   2        0.17       -0.36      0.54 o 
  14   8   2       15.58       16.49      1.78 o 
  15   8   2        3.94        3.82      1.43 o 
  16   8   2       24.50       24.27      2.29 o 
  17   8   2        0.01       -0.22      1.17 o 
 -17   9   2        0.52        0.88      1.03 o 
 -16   9   2        0.05       -0.08      0.78 o 
 -15   9   2        2.02        2.64      0.86 o 
 -14   9   2        2.44        2.06      0.81 o 
 -13   9   2        3.99        4.58      0.71 o 
 -12   9   2        0.12       -0.03      0.46 o 
 -11   9   2        0.08        0.32      0.46 o 
 -10   9   2       81.52       88.14      1.67 o 
  -9   9   2      278.35      280.22      3.36 o 
  -8   9   2        1.91        1.05      0.39 o 
  -7   9   2       36.06       34.00      1.04 o 
  -6   9   2      111.06      110.44      1.44 o 
  -5   9   2       26.24       25.67      0.64 o 
  -4   9   2        5.72        7.91      0.45 o 
  -3   9   2       58.58       64.42      0.97 o 
  -2   9   2       28.26       26.10      0.57 o 
  -1   9   2       64.84       61.99      0.88 o 
   0   9   2        0.33       -0.02      0.21 o 
   1   9   2       28.93       29.87      0.72 o 
   2   9   2      132.92      126.39      1.64 o 
   3   9   2       47.13       46.26      0.95 o 
   4   9   2      219.55      228.42      2.32 o 
   5   9   2       66.01       67.51      1.41 o 
   6   9   2       34.05       34.19      0.87 o 
   7   9   2        9.60        9.73      0.57 o 
   8   9   2        0.90        0.45      0.37 o 
   9   9   2       86.74       85.59      1.56 o 
  10   9   2        2.58        3.38      0.58 o 
  11   9   2       65.62       66.03      1.40 o 
  12   9   2       23.76       23.65      1.15 o 
  13   9   2       30.30       32.92      3.28 o 
  14   9   2        3.85        2.40      1.14 o 
  15   9   2        2.28        2.33      0.75 o 
  16   9   2       21.17       22.16      2.20 o 
 -17  10   2        2.72        2.55      1.86 o 
 -16  10   2        5.84        3.35      0.98 o 
 -15  10   2       41.05       41.66      2.18 o 
 -14  10   2        3.60        2.93      0.90 o 
 -13  10   2      100.70      103.55      3.41 o 
 -12  10   2       27.95       28.91      1.19 o 
 -11  10   2        3.23        3.42      0.61 o 
 -10  10   2       58.86       59.67      1.61 o 
  -9  10   2       24.47       27.23      0.98 o 
  -8  10   2        7.24        7.88      0.64 o 
  -7  10   2       17.67       17.82      0.80 o 
  -6  10   2        4.86        5.02      0.43 o 
  -5  10   2      109.81      106.60      1.56 o 
  -4  10   2       25.68       24.79      0.70 o 
  -3  10   2      121.79      125.42      1.50 o 
  -2  10   2      500.28      482.22      3.60 o 
  -1  10   2      109.96      112.16      1.29 o 
   0  10   2      141.75      143.21      1.87 o 
   1  10   2       84.68       84.18      1.46 o 
   2  10   2        0.06        0.43      0.33 o 
   3  10   2      223.83      215.68      2.30 o 
   4  10   2       15.26       14.99      0.60 o 
   5  10   2       67.28       66.10      1.23 o 
   6  10   2        0.02        0.32      0.39 o 
   7  10   2       47.24       47.92      1.18 o 
   8  10   2       25.77       24.05      0.89 o 
   9  10   2      206.98      204.28      3.10 o 
  10  10   2       52.21       53.79      1.46 o 
  11  10   2        3.70        2.95      0.70 o 
  12  10   2       39.11       36.07      1.76 o 
  13  10   2       10.50       11.23      1.20 o 
  14  10   2        1.14        1.96      0.98 o 
  15  10   2        0.94        2.25      2.81 o 
 -15  11   2       13.68       13.84      1.27 o 
 -14  11   2       24.47       25.14      1.50 o 
 -13  11   2       11.30       11.36      1.16 o 
 -12  11   2       26.76       25.58      3.10 o 
 -11  11   2       14.64       14.38      1.06 o 
 -10  11   2       17.54       20.31      1.22 o 
  -9  11   2        8.35       10.51      0.75 o 
  -8  11   2       25.58       24.82      1.18 o 
  -7  11   2       81.88       84.76      1.67 o 
  -6  11   2        9.56       10.20      1.17 o 
  -5  11   2       34.96       32.71      0.98 o 
  -4  11   2        0.28        0.26      0.32 o 
  -3  11   2        7.03        8.38      0.47 o 
  -2  11   2        0.16       -0.11      0.29 o 
  -1  11   2       50.20       47.57      0.85 o 
   0  11   2        0.23        0.65      0.49 o 
   1  11   2       71.45       74.48      1.45 o 
   2  11   2      165.81      163.89      2.30 o 
   3  11   2       60.91       60.98      1.15 o 
   4  11   2      103.80      108.77      1.82 o 
   5  11   2       84.03       82.47      1.58 o 
   6  11   2      141.69      142.87      2.19 o 
   7  11   2       66.74       68.62      1.49 o 
   8  11   2       10.22       10.66      0.73 o 
   9  11   2       34.15       33.43      1.14 o 
  10  11   2        0.49       -0.32      0.59 o 
  11  11   2        4.43        4.40      0.97 o 
  12  11   2        0.01        0.50      0.86 o 
  13  11   2       10.71       12.98      2.96 o 
  14  11   2        6.47        7.41      1.10 o 
 -14  12   2        0.50       -0.31      0.83 o 
 -13  12   2        0.07        0.56      0.81 o 
 -12  12   2       25.27       25.61      2.89 o 
 -11  12   2        0.37       -0.36      0.75 o 
 -10  12   2       21.76       23.53      1.38 o 
  -9  12   2       10.80       11.10      1.13 o 
  -8  12   2       13.23       12.77      0.84 o 
  -7  12   2        2.47        3.47      0.60 o 
  -6  12   2        0.07        0.51      0.48 o 
  -5  12   2        3.54        4.96      0.59 o 
  -4  12   2       22.81       20.86      0.71 o 
  -3  12   2       36.28       37.79      0.86 o 
  -2  12   2        3.95        3.29      0.43 o 
  -1  12   2       12.45       11.48      0.73 o 
   0  12   2      166.51      158.64      2.57 o 
   1  12   2      102.08       97.87      1.93 o 
   2  12   2        4.06        4.35      0.57 o 
   3  12   2        2.30        1.71      0.50 o 
   4  12   2        0.04        0.16      0.47 o 
   5  12   2       50.43       53.21      1.35 o 
   6  12   2        0.55        0.04      0.60 o 
   7  12   2      156.69      156.57      3.65 o 
   8  12   2       26.60       24.49      1.22 o 
   9  12   2       23.84       23.90      1.34 o 
  10  12   2        5.70        5.17      0.91 o 
  11  12   2        0.00       -0.33      1.04 o 
  12  12   2        0.16        0.14      0.80 o 
  13  12   2        0.18        0.40      0.93 o 
 -13  13   2       18.91       17.03      1.36 o 
 -12  13   2       27.52       27.88      1.59 o 
 -11  13   2        0.71        1.29      0.86 o 
 -10  13   2        4.90        4.28      0.94 o 
  -9  13   2       20.15       21.23      1.62 o 
  -8  13   2       38.80       39.00      3.10 o 
  -7  13   2        4.87        6.06      0.94 o 
  -6  13   2       28.37       29.75      1.21 o 
  -5  13   2        5.35        6.29      0.73 o 
  -4  13   2       14.91       15.90      0.95 o 
  -3  13   2        0.13       -0.14      0.40 o 
  -2  13   2       28.40       28.51      1.12 o 
  -1  13   2       19.25       18.59      0.95 o 
   0  13   2       55.84       55.91      1.70 o 
   1  13   2      128.07      123.52      2.31 o 
   2  13   2        2.02        1.63      0.61 o 
   3  13   2        0.01       -0.02      0.56 o 
   4  13   2        0.09        0.48      0.57 o 
   5  13   2        6.53        7.76      0.79 o 
   6  13   2       98.65       95.12      3.34 o 
   7  13   2        1.70       -0.53      0.75 o 
   8  13   2        5.49        7.03      1.02 o 
   9  13   2       22.19       23.68      1.40 o 
  10  13   2        2.52        2.43      0.88 o 
  11  13   2       40.07       38.46      2.43 o 
  12  13   2        0.27       -0.61      1.20 o 
 -11  14   2       19.64       21.12      1.88 o 
 -10  14   2        4.23        5.30      1.24 o 
  -9  14   2        2.28        2.13      1.06 o 
  -8  14   2        5.08        4.18      1.07 o 
  -7  14   2        3.62        2.92      1.02 o 
  -6  14   2        0.08       -0.81      0.81 o 
  -5  14   2        0.94        1.21      0.80 o 
  -2  14   2       41.31       44.57      1.78 o 
  -1  14   2        3.11        2.80      0.87 o 
   0  14   2        0.12       -0.54      0.62 o 
   1  14   2        4.85        4.00      1.18 o 
   2  14   2        4.90        5.23      0.83 o 
   3  14   2        5.76        4.23      1.08 o 
   4  14   2       10.46        7.52      1.22 o 
   5  14   2       17.82       16.83      1.25 o 
   6  14   2       29.66       27.27      2.27 o 
   7  14   2       23.57       21.47      1.39 o 
   8  14   2        2.24        1.74      1.02 o 
   9  14   2       18.09       19.94      2.65 o 
  10  14   2        3.04        2.93      0.94 o 
  -9  15   2        2.04        1.60      1.09 o 
  -8  15   2        2.43        1.35      1.34 o 
  -7  15   2        0.01       -0.78      0.78 o 
  -1  15   2        0.16       -1.04      1.04 o 
   0  15   2        0.00       -0.68      0.68 o 
   1  15   2        2.04        1.76      0.80 o 
   2  15   2       16.46       16.10      1.44 o 
   3  15   2       20.41       19.76      1.57 o 
   4  15   2       12.60       12.19      1.43 o 
   5  15   2       13.08       13.16      1.80 o 
   6  15   2       11.55       10.22      1.16 o 
   7  15   2        0.29        0.75      0.87 o 
   8  15   2        4.06        6.21      1.32 o 
   0  16   2        0.06       -0.99      1.13 o 
   1  16   2        2.31        2.11      0.88 o 
   2  16   2        3.91        4.79      1.09 o 
   3  16   2        1.56        0.17      0.97 o 
   4  16   2        0.04        0.02      1.04 o 
 -19   1   3        4.04        4.90      1.86 o 
 -18   1   3        1.49        3.76      1.66 o 
 -17   1   3        5.02        5.18      0.61 o 
 -16   1   3       11.80       12.22      0.55 o 
 -15   1   3        2.53        2.27      0.35 o 
 -14   1   3       19.04       17.87      0.56 o 
 -13   1   3       46.03       45.33      0.81 o 
 -12   1   3       98.79       96.73      1.18 o 
 -11   1   3      164.00      162.42      1.60 o 
 -10   1   3        1.55        1.71      0.22 o 
  -9   1   3       25.72       26.40      0.53 o 
  -8   1   3       19.65       23.16      0.45 o 
  -7   1   3        0.77        1.07      0.17 o 
  -6   1   3       11.12       11.49      0.35 o 
  -5   1   3      436.43      498.29      4.00 o 
  -4   1   3      511.31      550.51      4.31 o 
  -3   1   3      354.61      459.37      5.32 o 
  -2   1   3       76.12       82.88      1.40 o 
  -1   1   3     2699.35     2848.46     26.41 o 
   0   1   3      125.90      122.90      1.02 o 
   1   1   3      258.48      297.55      1.95 o 
   2   1   3      368.23      410.65      3.24 o 
   3   1   3      188.66      202.02      1.41 o 
   4   1   3      318.85      400.72      2.58 o 
   5   1   3        0.00       -0.06      0.10 o 
   6   1   3       62.87       57.07      0.87 o 
   7   1   3       57.16       66.42      0.77 o 
   8   1   3        6.84        7.48      0.32 o 
   9   1   3      549.20      571.64      4.75 o 
  10   1   3      207.28      197.18      2.05 o 
  11   1   3       10.79       10.38      0.63 o 
  12   1   3        3.66        5.04      0.44 o 
  13   1   3       21.10       20.51      0.74 o 
  14   1   3       39.56       38.89      1.03 o 
  15   1   3       12.60       14.19      0.78 o 
  16   1   3       53.90       53.31      1.75 o 
  17   1   3       81.22       77.49      6.78 o 
  18   1   3        1.00        0.58      0.91 o 
  19   1   3       14.70       15.99      1.59 o 
 -21   2   3        0.34        0.91      1.77 o 
 -20   2   3        9.55        9.80      2.31 o 
 -19   2   3       16.86       15.72      2.40 o 
 -18   2   3        2.40        1.98      0.70 o 
 -17   2   3       95.79       95.32      2.46 o 
 -16   2   3       14.59       13.31      0.76 o 
 -15   2   3       44.94       42.01      0.94 o 
 -14   2   3        0.57        0.94      0.32 o 
 -13   2   3      287.37      275.87      2.59 o 
 -12   2   3        6.99        8.51      0.51 o 
 -11   2   3      182.82      173.46      1.77 o 
 -10   2   3      701.26      674.35      4.63 o 
  -9   2   3       42.79       54.39      0.71 o 
  -8   2   3        2.01        5.13      0.25 o 
  -7   2   3      178.37      168.40      1.56 o 
  -6   2   3       25.40       30.20      0.64 o 
  -5   2   3       10.35       19.53      0.49 o 
  -4   2   3       40.02       40.25      0.86 o 
  -3   2   3     2095.38     2305.67     21.64 o 
  -2   2   3      500.00      555.33      5.43 o 
  -1   2   3       87.78      100.29      0.87 o 
   0   2   3     3671.20     3743.65     24.66 o 
   1   2   3      581.66      689.43      4.71 o 
   2   2   3      171.95      180.15      1.72 o 
   3   2   3     2981.18     3330.08     20.00 o 
   4   2   3      161.11      172.38      1.19 o 
   5   2   3       99.41      108.04      0.90 o 
   6   2   3       83.26       76.57      0.80 o 
   7   2   3      204.91      195.18      1.72 o 
   8   2   3        7.41       11.16      0.40 o 
   9   2   3       79.31       92.19      1.20 o 
  10   2   3      119.15       99.08      1.31 o 
  11   2   3       63.83       56.85      1.11 o 
  12   2   3       44.26       45.60      1.00 o 
  13   2   3        0.67        0.27      0.35 o 
  14   2   3        0.53        0.58      0.40 o 
  15   2   3        2.55        2.86      0.51 o 
  16   2   3        8.54        8.98      1.41 o 
  17   2   3       48.86       51.57      2.34 o 
  18   2   3        0.52        0.90      0.89 o 
  19   2   3        3.08        3.24      1.81 o 
 -20   3   3        1.08        1.25      1.55 o 
 -19   3   3       21.41       24.60      2.79 o 
 -18   3   3        0.07       -0.18      0.69 o 
 -17   3   3       17.80       17.90      0.95 o 
 -16   3   3       55.09       55.68      1.36 o 
 -15   3   3        2.72        2.68      0.52 o 
 -14   3   3       42.11       42.48      0.93 o 
 -13   3   3       70.32       70.10      1.26 o 
 -12   3   3        0.23        0.23      0.27 o 
 -11   3   3        0.04        0.56      0.25 o 
 -10   3   3      805.68      787.74      5.89 o 
  -9   3   3     1027.35      987.32      6.77 o 
  -8   3   3       28.09       26.35      0.49 o 
  -7   3   3       40.11       35.84      0.63 o 
  -6   3   3      380.86      365.71      2.88 o 
  -5   3   3      419.84      502.15      9.96 o 
  -4   3   3      854.19      906.93      8.10 o 
  -3   3   3      109.46      108.05      1.10 o 
  -2   3   3        0.53        0.52      0.12 o 
  -1   3   3      259.39      280.40      2.28 o 
   0   3   3      147.77      163.59      1.36 o 
   1   3   3       87.00      102.11      0.96 o 
   2   3   3      382.40      427.51      2.88 o 
   3   3   3      362.92      418.92      2.85 o 
   4   3   3      437.97      492.31      3.16 o 
   5   3   3      263.62      308.75      2.11 o 
   6   3   3      457.99      458.59      3.03 o 
   7   3   3        4.20        6.94      0.34 o 
   8   3   3        1.74        0.90      0.20 o 
   9   3   3      878.69      865.68      6.92 o 
  10   3   3       49.39       40.60      0.82 o 
  11   3   3      322.61      318.11      3.20 o 
  12   3   3      294.72      279.69      3.09 o 
  13   3   3        0.16        0.03      0.35 o 
  14   3   3       10.34       10.74      0.67 o 
  15   3   3       92.98       93.94      1.69 o 
  16   3   3       21.06       21.34      1.38 o 
  17   3   3        0.12        1.12      1.38 o 
  18   3   3        4.40        2.64      1.06 o 
  19   3   3       11.04       10.37      2.03 o 
 -20   4   3        7.78        9.29      2.31 o 
 -19   4   3        4.98        4.86      0.89 o 
 -18   4   3        2.11        3.32      0.88 o 
 -17   4   3       32.54       32.37      1.32 o 
 -16   4   3        1.24        1.56      0.52 o 
 -15   4   3      146.47      144.30      2.27 o 
 -14   4   3        0.06       -0.37      0.37 o 
 -13   4   3       70.06       68.36      1.19 o 
 -12   4   3       53.39       51.04      1.41 o 
 -11   4   3      127.60      115.98      1.44 o 
 -10   4   3       24.44       21.52      0.58 o 
  -9   4   3       70.08       68.37      1.07 o 
  -8   4   3       19.79       17.80      0.45 o 
  -7   4   3      621.72      640.47      4.56 o 
  -6   4   3       12.56        9.07      0.27 o 
  -5   4   3       13.32       21.40      0.49 o 
  -4   4   3     7057.86     7821.00    137.81 o 
  -3   4   3     1014.40     1110.39      8.96 o 
  -2   4   3       11.19       15.81      0.34 o 
  -1   4   3        1.28        1.64      0.14 o 
   0   4   3     1360.98     1497.60      9.92 o 
   1   4   3       85.39      101.55      0.94 o 
   2   4   3     1214.68     1280.20      7.48 o 
   3   4   3      919.69      979.08      5.81 o 
   4   4   3       65.55       72.95      0.75 o 
   5   4   3      331.51      399.30      2.80 o 
   6   4   3      832.35      853.58      5.62 o 
   7   4   3      106.04       89.79      0.99 o 
   8   4   3       21.01       12.78      0.40 o 
   9   4   3      404.69      375.37      3.13 o 
  10   4   3        2.38        1.32      0.27 o 
  11   4   3        3.65        3.02      0.37 o 
  12   4   3       39.89       43.71      0.98 o 
  13   4   3        7.54        7.23      0.63 o 
  14   4   3       52.34       51.15      1.21 o 
  15   4   3      174.02      174.01      2.89 o 
  16   4   3       16.92       18.25      1.47 o 
  17   4   3       23.55       22.04      1.65 o 
  18   4   3       26.12       27.77      1.87 o 
 -20   5   3        2.14        0.71      1.66 o 
 -19   5   3       32.73       35.21      5.71 o 
 -18   5   3       33.91       35.10      1.81 o 
 -17   5   3        9.09        9.03      0.99 o 
 -16   5   3       75.83       79.64      1.69 o 
 -15   5   3        8.53        9.42      0.71 o 
 -14   5   3       12.82       13.31      0.85 o 
 -13   5   3       71.96       74.74      1.37 o 
 -12   5   3       99.34      102.36      1.37 o 
 -11   5   3       35.02       32.55      0.74 o 
 -10   5   3        9.86       11.08      0.46 o 
  -9   5   3      388.19      368.34      3.46 o 
  -8   5   3       61.83       57.43      0.84 o 
  -7   5   3     1323.09     1311.75      8.81 o 
  -6   5   3     1635.49     1625.40     11.38 o 
  -5   5   3      119.07       97.00      0.90 o 
  -4   5   3      333.90      319.20      2.23 o 
  -3   5   3      137.01      118.05      1.10 o 
  -2   5   3      238.67      240.28      1.88 o 
  -1   5   3       67.95       57.01      0.68 o 
   0   5   3        0.28        0.06      0.13 o 
   1   5   3       93.04      115.50      1.03 o 
   2   5   3     1110.32     1186.11      6.96 o 
   3   5   3        1.43        0.34      0.13 o 
   4   5   3      666.99      734.30      5.30 o 
   5   5   3       38.32       42.88      0.58 o 
   6   5   3      235.84      255.88      2.11 o 
   7   5   3      111.13      105.19      1.14 o 
   8   5   3        4.30       10.61      0.42 o 
   9   5   3      247.67      242.34      2.26 o 
  10   5   3       11.76       11.31      0.46 o 
  11   5   3      151.07      147.51      1.65 o 
  12   5   3        9.40       10.11      0.56 o 
  13   5   3       31.88       31.71      1.02 o 
  14   5   3       22.16       22.83      0.93 o 
  15   5   3       44.42       44.95      1.81 o 
  16   5   3       41.69       43.62      2.12 o 
  17   5   3        0.49        0.06      0.91 o 
  18   5   3        4.28        5.18      1.21 o 
 -19   6   3        0.06       -0.81      0.81 o 
 -18   6   3        0.62       -0.30      0.86 o 
 -17   6   3        8.53        9.03      1.20 o 
 -16   6   3        3.80        3.94      0.90 o 
 -15   6   3       35.80       35.32      1.59 o 
 -14   6   3        0.06        0.25      0.45 o 
 -13   6   3      111.08      109.17      1.73 o 
 -12   6   3       78.64       79.03      1.15 o 
 -11   6   3       10.15       10.73      0.49 o 
 -10   6   3      229.67      231.75      2.33 o 
  -9   6   3       83.68       79.34      1.19 o 
  -8   6   3       22.89       21.07      0.54 o 
  -7   6   3      231.67      234.34      2.02 o 
  -6   6   3      214.86      274.12      2.16 o 
  -5   6   3       72.81       82.90      0.86 o 
  -4   6   3      198.24      212.10      1.70 o 
  -3   6   3        5.46        4.63      0.24 o 
  -2   6   3        1.62        0.33      0.14 o 
  -1   6   3       70.82       81.53      0.76 o 
   0   6   3      565.25      564.34      4.02 o 
   1   6   3       17.25       14.05      0.36 o 
   2   6   3      340.79      361.34      2.74 o 
   3   6   3      619.17      632.78      5.00 o 
   4   6   3      221.82      215.21      1.80 o 
   5   6   3      275.78      263.64      2.28 o 
   6   6   3      191.80      193.16      1.86 o 
   7   6   3      118.81      114.49      1.32 o 
   8   6   3       80.75       95.59      1.21 o 
   9   6   3       78.03       73.11      1.12 o 
  10   6   3       33.85       35.92      1.16 o 
  11   6   3       54.68       51.72      0.99 o 
  12   6   3        1.72        2.11      0.38 o 
  13   6   3       78.10       78.21      1.49 o 
  14   6   3        5.99        5.20      0.72 o 
  15   6   3       53.96       51.82      2.44 o 
  16   6   3       24.13       26.11      2.59 o 
  17   6   3       18.54       21.07      1.86 o 
  18   6   3        3.43        3.99      1.65 o 
 -19   7   3       16.72       17.56      1.45 o 
 -18   7   3        3.97        4.01      1.07 o 
 -17   7   3       36.88       36.58      2.48 o 
 -16   7   3        9.20       10.34      1.28 o 
 -15   7   3       23.06       24.17      1.11 o 
 -14   7   3       52.32       52.77      1.68 o 
 -13   7   3        0.85        1.52      0.52 o 
 -12   7   3        3.33        2.76      0.51 o 
 -11   7   3       42.07       39.36      0.90 o 
 -10   7   3       31.93       36.74      0.90 o 
  -9   7   3      126.73      122.98      1.50 o 
  -8   7   3       59.13       56.88      1.03 o 
  -7   7   3       14.39       17.57      0.53 o 
  -6   7   3       95.99       90.70      1.09 o 
  -5   7   3        0.19       -0.28      0.28 o 
  -4   7   3      827.92      787.29      5.28 o 
  -3   7   3      651.42      614.77      4.39 o 
  -2   7   3      129.32      125.52      1.13 o 
  -1   7   3      371.74      365.43      2.52 o 
   0   7   3      529.70      550.23      4.20 o 
   1   7   3       98.09       97.58      1.35 o 
   2   7   3       37.33       41.74      1.02 o 
   3   7   3        2.20        1.59      0.24 o 
   4   7   3        9.34        6.70      0.31 o 
   5   7   3       39.27       36.77      0.69 o 
   6   7   3       53.79       69.96      0.98 o 
   7   7   3      116.27      111.72      1.28 o 
   8   7   3        6.50        6.98      0.40 o 
   9   7   3      142.55      144.36      1.76 o 
  10   7   3      234.14      231.22      2.47 o 
  11   7   3       22.52       23.21      0.73 o 
  12   7   3       95.15       99.70      1.50 o 
  13   7   3       22.88       23.44      0.83 o 
  14   7   3        0.18        1.24      1.09 o 
  15   7   3       35.87       36.06      2.48 o 
  16   7   3        7.15        5.81      1.47 o 
  17   7   3       17.22       17.45      2.03 o 
 -18   8   3        7.13        3.93      1.55 o 
 -17   8   3       32.59       31.52      1.41 o 
 -16   8   3        0.04       -0.34      0.74 o 
 -15   8   3       33.66       34.47      1.99 o 
 -14   8   3       46.41       45.88      1.32 o 
 -13   8   3       44.41       46.03      1.46 o 
 -12   8   3       66.00       63.49      1.32 o 
 -11   8   3       75.08       79.56      1.57 o 
 -10   8   3      173.87      175.96      2.09 o 
  -9   8   3      397.83      398.89      3.85 o 
  -8   8   3      151.39      157.31      2.08 o 
  -7   8   3        5.67        5.37      0.38 o 
  -6   8   3       19.52       17.46      0.51 o 
  -5   8   3        0.05       -0.01      0.24 o 
  -4   8   3      295.50      260.07      2.35 o 
  -3   8   3      295.19      306.30      2.50 o 
  -2   8   3      103.31       95.67      1.25 o 
  -1   8   3        9.51       12.11      0.40 o 
   0   8   3      291.60      291.23      2.68 o 
   1   8   3       70.97       67.37      1.26 o 
   2   8   3       72.08       65.58      1.05 o 
   3   8   3       41.83       44.59      0.87 o 
   4   8   3      388.74      377.91      3.31 o 
   5   8   3       42.27       47.60      0.93 o 
   6   8   3       40.94       43.80      0.97 o 
   7   8   3       24.25       23.02      0.76 o 
   8   8   3        6.83        7.71      0.54 o 
   9   8   3       32.15       31.22      0.93 o 
  10   8   3       10.15        8.93      0.57 o 
  11   8   3       31.81       32.79      1.08 o 
  12   8   3        2.14        1.62      0.52 o 
  13   8   3       17.83       20.24      1.15 o 
  14   8   3       10.96       12.98      1.71 o 
  15   8   3       11.85       12.59      1.77 o 
  16   8   3        3.47        1.38      1.32 o 
 -17   9   3       66.22       63.68      2.87 o 
 -16   9   3       26.66       28.75      1.59 o 
 -15   9   3       33.15       33.59      1.61 o 
 -14   9   3        0.52        0.21      0.74 o 
 -13   9   3        0.09       -0.31      0.48 o 
 -12   9   3        6.06        7.09      0.68 o 
 -11   9   3        5.82        6.59      0.63 o 
 -10   9   3        3.35        3.17      0.52 o 
  -9   9   3       25.43       26.85      0.82 o 
  -8   9   3        0.02       -0.11      0.35 o 
  -7   9   3        6.46        5.95      0.44 o 
  -6   9   3      105.59      102.83      1.33 o 
  -5   9   3       11.78       10.97      0.49 o 
  -4   9   3      228.03      214.46      2.31 o 
  -3   9   3       24.51       26.09      0.60 o 
  -2   9   3      347.20      331.08      3.70 o 
  -1   9   3      293.98      287.69      2.78 o 
   0   9   3      254.88      250.80      3.15 o 
   1   9   3        0.06        0.00      0.30 o 
   2   9   3       46.97       43.69      0.91 o 
   3   9   3      341.38      337.77      3.33 o 
   4   9   3      292.36      299.38      3.04 o 
   5   9   3       12.65       12.99      0.76 o 
   6   9   3       18.51       17.76      0.71 o 
   7   9   3       12.46       12.83      0.74 o 
   8   9   3       94.83      101.90      1.72 o 
   9   9   3       16.29       15.83      0.75 o 
  10   9   3       97.33       96.17      2.66 o 
  11   9   3        0.20       -0.42      0.42 o 
  12   9   3       15.00       13.05      0.99 o 
  13   9   3       98.18      102.88      2.63 o 
  14   9   3        8.90        6.46      1.53 o 
  15   9   3        6.41        5.79      1.45 o 
  16   9   3       19.41       22.33      2.14 o 
 -17  10   3        8.19        8.65      1.37 o 
 -16  10   3        5.38        6.17      1.59 o 
 -15  10   3        3.68        3.64      0.96 o 
 -14  10   3        5.38        6.30      1.00 o 
 -13  10   3       11.36       13.28      1.15 o 
 -12  10   3      100.99      102.24      2.11 o 
 -11  10   3      140.32      139.55      2.30 o 
 -10  10   3        0.02       -0.01      0.46 o 
  -9  10   3       85.17       89.18      2.52 o 
  -8  10   3        5.75        6.65      0.52 o 
  -7  10   3       51.01       51.59      1.65 o 
  -6  10   3       41.62       40.10      0.84 o 
  -5  10   3       49.74       45.34      0.93 o 
  -4  10   3       20.93       20.40      0.61 o 
  -3  10   3       23.61       24.48      0.65 o 
  -2  10   3      185.99      175.18      1.81 o 
  -1  10   3       99.65       97.31      1.63 o 
   0  10   3       56.80       55.96      1.17 o 
   1  10   3        7.49        7.80      0.55 o 
   2  10   3      429.39      427.64      4.44 o 
   3  10   3       88.68       80.91      1.34 o 
   4  10   3       93.10       93.16      1.46 o 
   5  10   3       47.92       46.13      1.11 o 
   6  10   3       89.04       91.55      1.72 o 
   7  10   3      131.26      131.94      1.91 o 
   8  10   3       29.87       29.81      1.07 o 
   9  10   3      209.78      206.09      3.85 o 
  10  10   3       11.83       10.34      0.88 o 
  11  10   3        0.15        0.22      0.72 o 
  12  10   3        5.88        4.27      0.92 o 
  13  10   3       15.60       16.72      1.70 o 
  14  10   3        1.54        1.53      1.23 o 
  15  10   3       16.53       15.81      1.92 o 
 -16  11   3        2.73        1.54      1.14 o 
 -15  11   3       39.20       42.76      2.74 o 
 -14  11   3       31.30       29.85      1.60 o 
 -13  11   3        0.31        1.08      0.80 o 
 -12  11   3        0.55        0.84      0.75 o 
 -11  11   3        3.21        2.99      0.74 o 
 -10  11   3        9.58       11.36      0.92 o 
  -9  11   3       31.91       28.22      1.42 o 
  -8  11   3       37.96       37.78      1.26 o 
  -7  11   3       68.95       71.85      1.28 o 
  -6  11   3      161.55      162.64      2.45 o 
  -5  11   3       13.61       14.12      0.59 o 
  -4  11   3      105.33      101.76      1.38 o 
  -3  11   3       24.97       28.36      0.82 o 
  -2  11   3       71.10       64.39      1.49 o 
  -1  11   3        7.72        7.87      0.66 o 
   0  11   3       51.82       50.16      1.56 o 
   1  11   3       95.51       96.54      1.57 o 
   2  11   3        6.80        7.84      0.67 o 
   3  11   3        1.03        0.88      0.38 o 
   4  11   3       91.18       88.06      1.60 o 
   5  11   3        6.49        5.75      0.55 o 
   6  11   3       98.61       98.77      1.66 o 
   7  11   3       47.58       46.68      1.30 o 
   8  11   3       17.22       18.18      0.81 o 
   9  11   3       32.59       32.35      1.12 o 
  10  11   3        3.69        3.70      0.92 o 
  11  11   3       11.21       11.41      1.18 o 
  12  11   3        4.91        4.27      1.16 o 
  13  11   3        0.28       -0.49      0.77 o 
  14  11   3       10.87        7.86      1.68 o 
 -14  12   3       17.03       14.62      1.33 o 
 -13  12   3        0.03       -0.56      0.80 o 
 -12  12   3        6.07        8.63      2.30 o 
 -11  12   3        7.80        7.47      1.02 o 
 -10  12   3       18.03       19.07      1.56 o 
  -9  12   3       26.38       27.04      1.44 o 
  -8  12   3        2.93        1.61      0.63 o 
  -7  12   3       17.81       19.81      1.11 o 
  -6  12   3        1.80        1.22      0.63 o 
  -5  12   3       16.29       15.65      0.72 o 
  -4  12   3        0.04       -0.36      0.36 o 
  -3  12   3        6.26        5.57      0.67 o 
  -2  12   3        1.44        1.32      0.55 o 
  -1  12   3        1.16        1.74      0.64 o 
   0  12   3       64.27       63.28      1.55 o 
   1  12   3        0.17        0.54      0.53 o 
   2  12   3       68.33       68.86      1.41 o 
   3  12   3       35.80       37.24      1.03 o 
   4  12   3       72.18       72.13      1.45 o 
   5  12   3        4.10        4.24      0.57 o 
   6  12   3       83.08       86.32      2.37 o 
   7  12   3       72.68       72.90      1.65 o 
   8  12   3        1.21        0.87      0.63 o 
   9  12   3        5.04        4.51      0.85 o 
  10  12   3        8.26        7.79      0.98 o 
  11  12   3        4.91        3.48      1.01 o 
  12  12   3        9.40        7.76      1.62 o 
  13  12   3        3.44        3.04      1.27 o 
 -13  13   3        9.86        8.02      1.81 o 
 -12  13   3        1.83        0.42      0.89 o 
 -11  13   3       26.11       19.06      1.68 o 
 -10  13   3        1.21        1.82      1.41 o 
  -9  13   3       11.81       12.81      1.57 o 
  -8  13   3        9.37       10.14      1.22 o 
  -7  13   3        1.03        1.01      1.61 o 
  -6  13   3       56.04       54.38      2.04 o 
  -5  13   3        0.16        0.03      0.46 o 
  -4  13   3       61.14       66.12      1.63 o 
  -3  13   3       31.10       31.09      1.19 o 
  -2  13   3       38.34       39.96      1.77 o 
  -1  13   3       54.94       58.67      1.58 o 
   0  13   3        3.78        2.10      0.72 o 
   1  13   3        2.54        2.27      0.62 o 
   2  13   3        2.73        2.07      0.56 o 
   3  13   3        0.35        0.06      0.50 o 
   4  13   3        3.18        2.13      0.64 o 
   5  13   3        1.07        0.27      0.98 o 
   6  13   3        0.14        0.71      0.74 o 
   7  13   3        1.32        0.11      0.75 o 
   8  13   3        7.46        7.89      1.47 o 
   9  13   3       33.18       33.71      1.59 o 
  10  13   3       29.31       27.57      1.49 o 
  11  13   3        1.22        1.15      0.86 o 
 -11  14   3        0.26       -0.08      1.09 o 
 -10  14   3       15.05       18.05      1.55 o 
  -9  14   3       16.82       19.53      3.00 o 
  -8  14   3        2.47        4.49      1.21 o 
  -7  14   3       13.96       14.53      1.38 o 
  -4  14   3        0.09        0.39      0.78 o 
  -3  14   3       15.99       14.67      2.50 o 
  -2  14   3        0.04       -0.79      0.79 o 
  -1  14   3        8.63       10.08      1.21 o 
   0  14   3       24.20       23.38      1.72 o 
   1  14   3       16.83       15.85      1.56 o 
   2  14   3       28.78       31.06      3.29 o 
   3  14   3       17.39       17.26      1.58 o 
   4  14   3       54.60       57.14      2.25 o 
   5  14   3       21.51       23.75      1.43 o 
   6  14   3        7.42        7.28      1.28 o 
   7  14   3        5.09        4.15      1.32 o 
   8  14   3        1.37        0.60      0.81 o 
   9  14   3        0.07       -0.83      0.83 o 
  -3  15   3        0.37        0.30      1.68 o 
  -2  15   3        2.82        3.18      0.92 o 
  -1  15   3       16.41       15.56      1.47 o 
   0  15   3        5.80        5.37      0.95 o 
   1  15   3        3.13        2.91      0.88 o 
   2  15   3        2.90        2.43      1.05 o 
   3  15   3        3.68        2.43      1.51 o 
   4  15   3        4.82        5.09      0.99 o 
   5  15   3        1.11        0.51      0.84 o 
   6  15   3        1.72        2.99      0.93 o 
   7  15   3        1.45        0.80      0.86 o 
  -2  16   3        2.84        2.91      1.40 o 
  -1  16   3       16.22       14.98      2.34 o 
   0  16   3       14.53       13.62      1.13 o 
   1  16   3       15.18       18.88      1.53 o 
   2  16   3       24.69       23.42      1.71 o 
   3  16   3        2.70        2.76      1.16 o 
   4  16   3        0.42       -0.60      0.97 o 
 -18   0   4       15.07       18.05      1.25 o 
 -17   0   4       83.09       83.01      2.50 o 
 -16   0   4       30.68       25.40      1.45 o 
 -15   0   4      387.41      363.86     10.02 o 
 -14   0   4       10.32       10.71      0.78 o 
 -13   0   4      409.94      396.78      7.71 o 
 -12   0   4     1245.11     1222.99     12.05 o 
 -11   0   4      560.37      547.19      5.78 o 
 -10   0   4       74.50       68.12      1.13 o 
  -9   0   4        4.43        5.53      0.36 o 
  -8   0   4      327.02      309.90      3.14 o 
  -7   0   4      278.46      293.47      3.68 o 
  -6   0   4      582.30      603.21      6.86 o 
  -5   0   4     1775.88     1782.23     22.90 o 
  -4   0   4     1949.07     1938.19     18.38 o 
  -3   0   4     1147.06     1149.64     12.32 o 
  -2   0   4     4463.62     4412.48     53.26 o 
  -1   0   4      396.03      437.95      4.30 o 
   0   0   4       94.56       86.49      1.06 o 
   1   0   4     5300.56     5791.26    102.23 o 
   2   0   4       13.49       13.85      0.37 o 
   3   0   4        7.15        5.47      0.26 o 
   4   0   4     1288.43     1339.30     10.73 o 
   5   0   4      362.75      400.38      3.49 o 
   6   0   4       71.91       75.41      1.06 o 
   7   0   4     3870.33     3735.50     35.84 o 
   8   0   4      168.20      170.27      2.25 o 
   9   0   4        8.37        9.56      0.53 o 
  10   0   4      131.25      126.77      2.28 o 
  11   0   4      162.60      164.27      3.03 o 
  12   0   4        1.07        0.45      0.49 o 
  13   0   4      133.04      133.01      2.84 o 
  14   0   4       13.82       14.21      1.49 o 
  15   0   4      195.93      199.34      6.39 o 
  16   0   4        3.37        2.22      1.25 o 
  17   0   4       32.92       36.64      2.74 o 
  18   0   4        1.30        1.30      1.32 o 
 -18   1   4       15.60       16.43      1.40 o 
 -17   1   4       32.28       34.08      1.21 o 
 -16   1   4        4.90        5.04      0.56 o 
 -15   1   4       13.04       13.41      0.74 o 
 -14   1   4       66.99       64.83      1.28 o 
 -13   1   4      229.32      229.47      2.43 o 
 -12   1   4       56.93       57.29      0.89 o 
 -11   1   4      746.50      720.13      4.76 o 
 -10   1   4      205.42      195.50      1.75 o 
  -9   1   4      357.61      356.30      2.63 o 
  -8   1   4      122.55      106.56      1.03 o 
  -7   1   4       67.79       87.44      1.12 o 
  -6   1   4     1484.55     1554.19     12.61 o 
  -5   1   4     1542.84     1735.88     12.32 o 
  -4   1   4       46.57       60.80      0.75 o 
  -3   1   4      168.09      190.23      2.16 o 
  -2   1   4     1221.80     1262.07      8.89 o 
  -1   1   4       75.56       69.55      0.75 o 
   0   1   4      194.59      180.62      1.64 o 
   1   1   4      921.89      958.45      6.47 o 
   2   1   4       49.06       32.30      0.40 o 
   3   1   4      185.72      157.07      1.09 o 
   4   1   4      966.41      926.51      5.51 o 
   5   1   4       39.50       26.06      0.52 o 
   6   1   4       23.81       19.07      0.46 o 
   7   1   4     2738.57     2568.86     17.96 o 
   8   1   4      191.66      188.95      1.79 o 
   9   1   4      351.49      317.71      2.91 o 
  10   1   4       41.45       40.14      0.79 o 
  11   1   4      139.75      143.13      1.84 o 
  12   1   4        1.20        1.52      0.37 o 
  13   1   4      238.96      231.64      2.75 o 
  14   1   4       34.25       33.07      1.03 o 
  15   1   4       13.74       14.35      1.10 o 
  16   1   4       23.84       25.96      1.63 o 
  17   1   4       41.50       39.97      2.03 o 
  18   1   4        0.30        1.61      0.91 o 
 -19   2   4        0.84        0.41      0.84 o 
 -18   2   4       24.18       20.32      1.62 o 
 -17   2   4      196.09      198.79      3.42 o 
 -16   2   4        0.92        0.68      0.42 o 
 -15   2   4       26.16       24.96      1.05 o 
 -14   2   4       80.91       76.49      2.03 o 
 -13   2   4        0.26        0.58      0.34 o 
 -12   2   4       55.53       54.69      1.00 o 
 -11   2   4      501.09      498.10      4.49 o 
 -10   2   4        8.73        9.34      0.39 o 
  -9   2   4      169.50      175.41      1.67 o 
  -8   2   4      282.53      305.76      2.30 o 
  -7   2   4        1.86        0.85      0.17 o 
  -6   2   4      268.66      244.34      2.06 o 
  -5   2   4     1356.71     1398.86     10.55 o 
  -4   2   4       13.15        6.46      0.30 o 
  -3   2   4      950.42      934.62      9.07 o 
  -2   2   4     3056.68     3211.42     25.15 o 
  -1   2   4      407.70      447.08      3.33 o 
   0   2   4      876.46      940.14      7.12 o 
   1   2   4       41.83       47.67      0.53 o 
   2   2   4      597.65      714.32      4.72 o 
   3   2   4      293.42      353.24      2.50 o 
   4   2   4       75.75       84.05      0.67 o 
   5   2   4      856.06      857.22      5.37 o 
   6   2   4       79.67       83.64      0.81 o 
   7   2   4        1.14        2.24      0.23 o 
   8   2   4      174.93      182.75      1.86 o 
   9   2   4      463.17      428.72      4.31 o 
  10   2   4      196.28      195.41      2.08 o 
  11   2   4       17.44       16.13      0.67 o 
  12   2   4       16.32       15.71      0.65 o 
  13   2   4      337.16      349.95      3.72 o 
  14   2   4       50.52       51.06      1.18 o 
  15   2   4       76.86       78.32      1.86 o 
  16   2   4        0.08       -0.40      0.77 o 
  17   2   4        2.15        1.23      0.91 o 
  18   2   4       29.22       33.10      1.93 o 
 -19   3   4        2.39        2.45      1.90 o 
 -18   3   4       15.69       17.00      1.34 o 
 -17   3   4       15.23       13.90      0.92 o 
 -16   3   4       54.44       53.55      1.17 o 
 -15   3   4       46.76       45.98      1.31 o 
 -14   3   4      101.33       94.79      1.50 o 
 -13   3   4       18.49       17.82      0.62 o 
 -12   3   4      305.42      295.89      2.85 o 
 -11   3   4      443.28      427.35      3.98 o 
 -10   3   4        2.92        3.40      0.32 o 
  -9   3   4     1512.35     1445.30     10.24 o 
  -8   3   4      699.43      681.72      5.08 o 
  -7   3   4      163.77      152.57      1.38 o 
  -6   3   4      312.49      295.87      2.28 o 
  -5   3   4      174.35      224.15      1.91 o 
  -4   3   4      198.00      212.53      2.07 o 
  -3   3   4     1535.12     1758.52     13.90 o 
  -2   3   4      751.33      787.83      5.68 o 
  -1   3   4       56.66       46.46      0.56 o 
   0   3   4      729.93      757.16      5.12 o 
   1   3   4     1132.48     1106.37      6.25 o 
   2   3   4     2207.01     2407.83     14.46 o 
   3   3   4      185.55      158.33      1.15 o 
   4   3   4     2214.54     2283.82     12.21 o 
   5   3   4      708.89      705.76      4.25 o 
   6   3   4       85.89       77.20      0.74 o 
   7   3   4       61.83       45.76      0.67 o 
   8   3   4      390.42      363.66      3.23 o 
   9   3   4      219.54      207.45      2.14 o 
  10   3   4      239.03      240.95      2.49 o 
  11   3   4      166.30      160.09      1.89 o 
  12   3   4        4.45        3.73      0.44 o 
  13   3   4       45.32       43.44      1.06 o 
  14   3   4       29.36       28.88      1.18 o 
  15   3   4      215.18      215.85      3.39 o 
  16   3   4        3.59        3.98      1.01 o 
  17   3   4       12.57       13.32      1.36 o 
  18   3   4       22.89       22.61      1.64 o 
 -20   4   4        2.82        3.34      1.33 o 
 -19   4   4       33.83       38.77      4.36 o 
 -18   4   4        9.30       10.79      1.53 o 
 -17   4   4       19.10       20.68      0.98 o 
 -16   4   4        2.71        3.17      0.58 o 
 -15   4   4      131.75      139.62      1.91 o 
 -14   4   4       36.72       37.26      0.87 o 
 -13   4   4        3.75        4.62      0.41 o 
 -12   4   4        4.05        4.36      0.39 o 
 -11   4   4      129.39      136.08      1.72 o 
 -10   4   4        9.69        9.28      0.44 o 
  -9   4   4      250.37      238.42      2.29 o 
  -8   4   4      917.67      873.25      6.38 o 
  -7   4   4       84.64       79.81      1.04 o 
  -6   4   4      248.61      253.76      2.05 o 
  -5   4   4       30.25       18.68      0.40 o 
  -4   4   4     1687.58     1734.15     13.64 o 
  -3   4   4      519.15      527.49      3.88 o 
  -2   4   4       26.99       39.37      0.55 o 
  -1   4   4      210.51      194.50      1.65 o 
   0   4   4      865.27      899.65      6.41 o 
   1   4   4       65.44       78.80      0.69 o 
   2   4   4       63.44       65.81      0.58 o 
   3   4   4        9.50        9.96      0.24 o 
   4   4   4      126.49      139.93      1.06 o 
   5   4   4        7.59        7.69      0.27 o 
   6   4   4       61.12       59.73      0.73 o 
   7   4   4      268.82      244.75      2.03 o 
   8   4   4      163.17      187.60      1.76 o 
   9   4   4       40.35       31.82      1.05 o 
  10   4   4      416.82      416.95      3.80 o 
  11   4   4      132.65      135.73      1.72 o 
  12   4   4       28.31       25.46      0.76 o 
  13   4   4       75.70       72.12      1.37 o 
  14   4   4        1.98        2.15      0.49 o 
  15   4   4        0.09        0.46      0.67 o 
  16   4   4        0.12       -0.71      1.26 o 
  17   4   4        2.32        3.15      2.12 o 
  18   4   4        2.60        1.71      1.00 o 
 -20   5   4        1.37        0.73      1.59 o 
 -19   5   4       14.10       18.29      1.47 o 
 -18   5   4        8.97        9.35      1.40 o 
 -17   5   4       12.85       11.34      0.99 o 
 -16   5   4        3.20        2.89      0.60 o 
 -15   5   4       33.84       33.24      1.01 o 
 -14   5   4      144.40      144.82      1.81 o 
 -13   5   4      141.97      139.83      1.76 o 
 -12   5   4      190.76      179.10      2.03 o 
 -11   5   4       62.38       61.61      1.04 o 
 -10   5   4      188.03      191.62      2.16 o 
  -9   5   4      211.06      205.32      1.98 o 
  -8   5   4        0.30        0.59      0.23 o 
  -7   5   4        4.88        2.42      0.28 o 
  -6   5   4      457.20      425.59      3.39 o 
  -5   5   4        8.20       21.85      0.56 o 
  -4   5   4        8.43        8.67      0.37 o 
  -3   5   4       12.10        9.95      0.27 o 
  -2   5   4      321.06      338.85      2.71 o 
  -1   5   4      156.07      169.96      1.46 o 
   0   5   4     2829.44     2863.47     17.00 o 
   1   5   4       99.94       97.93      0.85 o 
   2   5   4     1730.05     1822.05     10.97 o 
   3   5   4      332.67      327.89      2.18 o 
   4   5   4      110.02      110.93      0.97 o 
   5   5   4      140.08      134.20      1.20 o 
   6   5   4        0.87        2.56      0.32 o 
   7   5   4        9.82        8.74      0.33 o 
   8   5   4        3.65        1.54      0.30 o 
   9   5   4       29.79       29.04      0.62 o 
  10   5   4       88.29       82.61      1.25 o 
  11   5   4        0.15        0.04      0.31 o 
  12   5   4        9.99        8.54      0.57 o 
  13   5   4      287.58      285.55      4.71 o 
  14   5   4       13.08       16.30      0.96 o 
  15   5   4        4.19        4.74      0.96 o 
  16   5   4       45.34       41.69      2.17 o 
  17   5   4        0.02       -0.64      0.88 o 
  18   5   4       21.58       19.43      2.70 o 
 -19   6   4       46.28       49.74      2.25 o 
 -18   6   4        0.31        1.77      0.95 o 
 -17   6   4      144.57      157.79      4.11 o 
 -16   6   4       50.66       52.40      3.01 o 
 -15   6   4       37.10       39.55      1.29 o 
 -14   6   4        3.11        2.96      0.49 o 
 -13   6   4       59.46       65.66      1.13 o 
 -12   6   4      103.24      102.04      1.44 o 
 -11   6   4        0.08       -0.28      0.28 o 
 -10   6   4        3.38        3.03      0.37 o 
  -9   6   4      260.20      254.29      2.65 o 
  -8   6   4       78.83       81.85      1.09 o 
  -7   6   4      152.74      144.90      1.38 o 
  -6   6   4     5358.66     5168.67     33.26 o 
  -5   6   4       45.92       48.03      0.62 o 
  -4   6   4      385.33      365.29      2.55 o 
  -3   6   4      508.11      503.30      3.32 o 
  -2   6   4      251.10      234.08      1.85 o 
  -1   6   4       19.43       16.79      0.37 o 
   0   6   4       74.51       96.64      0.93 o 
   1   6   4       59.93       60.11      0.76 o 
   2   6   4       26.85       24.97      0.47 o 
   3   6   4        3.90        4.90      0.27 o 
   4   6   4      307.09      301.81      2.28 o 
   5   6   4      259.74      254.06      2.13 o 
   6   6   4      293.35      309.58      2.68 o 
   7   6   4      463.79      438.29      3.59 o 
   8   6   4      357.81      367.51      3.15 o 
   9   6   4      109.08      109.46      1.76 o 
  10   6   4      152.74      140.29      1.68 o 
  11   6   4       13.45       14.99      0.83 o 
  12   6   4       67.37       67.67      1.32 o 
  13   6   4       23.45       23.54      0.85 o 
  14   6   4       36.51       39.70      2.90 o 
  15   6   4        0.89        1.06      0.90 o 
  16   6   4       69.94       74.85      2.71 o 
  17   6   4       29.91       28.91      3.76 o 
 -19   7   4        6.19        6.95      1.61 o 
 -18   7   4       45.30       46.92      1.92 o 
 -17   7   4        2.04        1.35      1.20 o 
 -16   7   4       16.62       18.00      1.27 o 
 -15   7   4       74.25       72.73      1.80 o 
 -14   7   4      125.08      124.31      2.32 o 
 -13   7   4        3.62        4.55      0.66 o 
 -12   7   4      173.10      171.82      2.28 o 
 -11   7   4      179.04      190.09      2.43 o 
 -10   7   4        5.10        4.86      0.46 o 
  -9   7   4        3.52        2.69      0.38 o 
  -8   7   4        8.44        9.46      0.45 o 
  -7   7   4       50.14       57.04      0.93 o 
  -6   7   4        0.09        0.06      0.22 o 
  -5   7   4        5.37        2.47      0.30 o 
  -4   7   4       16.54       13.38      0.37 o 
  -3   7   4       12.69       18.29      0.42 o 
  -2   7   4       51.88       52.85      0.90 o 
  -1   7   4      233.03      219.18      1.82 o 
   0   7   4     1360.36     1371.87      9.25 o 
   1   7   4       31.76       32.35      0.63 o 
   2   7   4      945.97      942.00      6.86 o 
   3   7   4      261.85      262.00      2.45 o 
   4   7   4       25.19       23.15      0.66 o 
   5   7   4       11.00        9.56      0.40 o 
   6   7   4       38.08       29.64      0.65 o 
   7   7   4        5.17        5.14      0.36 o 
   8   7   4        0.61        0.47      0.28 o 
   9   7   4        3.55        3.82      0.50 o 
  10   7   4       21.84       22.79      0.99 o 
  11   7   4       16.59       15.35      0.59 o 
  12   7   4       16.03       15.76      0.80 o 
  13   7   4       45.55       43.62      1.40 o 
  14   7   4        2.31        4.11      0.93 o 
  15   7   4       28.06       29.37      1.75 o 
  16   7   4       22.63       26.09      1.70 o 
  17   7   4        1.94        3.53      1.20 o 
 -18   8   4        5.21        4.62      0.95 o 
 -17   8   4       10.04       11.77      1.06 o 
 -16   8   4        1.50        0.87      0.71 o 
 -15   8   4       67.91       69.93      1.91 o 
 -14   8   4       56.99       57.69      1.36 o 
 -13   8   4       23.55       24.64      1.06 o 
 -12   8   4       13.94       14.62      0.61 o 
 -11   8   4       17.71       20.31      0.71 o 
 -10   8   4       13.71       13.61      0.63 o 
  -9   8   4       98.92      102.07      1.66 o 
  -8   8   4      307.88      303.37      3.17 o 
  -7   8   4       81.85       76.83      1.13 o 
  -6   8   4      158.92      166.05      1.68 o 
  -5   8   4       76.94       83.48      1.07 o 
  -4   8   4      793.57      748.38      5.37 o 
  -3   8   4      111.40      109.94      1.18 o 
  -2   8   4        0.95        0.82      0.25 o 
  -1   8   4      204.33      207.23      2.07 o 
   0   8   4       32.81       31.22      0.75 o 
   1   8   4      116.14      117.41      1.53 o 
   2   8   4        4.97        3.74      0.37 o 
   3   8   4      142.53      141.76      1.75 o 
   4   8   4       86.51       81.64      1.11 o 
   5   8   4       35.00       34.24      0.83 o 
   6   8   4      110.10      114.36      1.60 o 
   7   8   4       39.44       36.61      0.87 o 
   8   8   4      296.20      280.86      2.84 o 
   9   8   4       18.57       18.15      0.68 o 
  10   8   4      100.98       97.16      1.71 o 
  11   8   4       16.32       16.29      0.90 o 
  12   8   4       45.69       44.32      1.24 o 
  13   8   4        5.13        8.53      1.34 o 
  14   8   4       27.35       27.81      2.07 o 
  15   8   4       10.75       12.24      1.58 o 
  16   8   4        2.64        1.64      1.19 o 
 -17   9   4        2.09        3.58      0.98 o 
 -16   9   4       87.10       87.41      3.03 o 
 -15   9   4        1.27        0.56      0.81 o 
 -14   9   4       50.23       51.08      1.91 o 
 -13   9   4       44.88       43.60      1.46 o 
 -12   9   4       40.12       44.08      1.28 o 
 -11   9   4       22.26       24.80      0.77 o 
 -10   9   4       67.92       69.16      1.36 o 
  -9   9   4      317.95      323.68      3.64 o 
  -8   9   4       35.96       39.17      1.10 o 
  -7   9   4      112.14      108.33      1.51 o 
  -6   9   4        0.06        0.10      0.29 o 
  -5   9   4        1.06       -0.06      0.28 o 
  -4   9   4        2.50        4.73      0.43 o 
  -3   9   4      458.84      430.01      3.96 o 
  -2   9   4       94.21       98.27      1.54 o 
  -1   9   4       73.12       79.13      1.37 o 
   0   9   4      103.85      101.78      1.58 o 
   1   9   4      130.69      131.25      1.84 o 
   2   9   4      744.97      724.21      6.34 o 
   3   9   4        0.20        0.19      0.41 o 
   4   9   4      275.37      260.73      2.60 o 
   5   9   4      159.04      160.91      2.19 o 
   6   9   4        1.04        0.12      0.37 o 
   7   9   4       29.30       32.42      1.01 o 
   8   9   4       41.32       39.79      1.45 o 
   9   9   4       25.30       25.05      0.87 o 
  10   9   4       95.35       96.88      1.80 o 
  11   9   4       17.84       16.46      0.93 o 
  12   9   4        8.37        8.35      0.85 o 
  13   9   4       41.24       43.45      2.57 o 
  14   9   4       10.44       11.53      1.55 o 
  15   9   4       34.24       36.23      2.46 o 
 -17  10   4       34.02       34.59      2.05 o 
 -16  10   4        1.16        0.20      1.18 o 
 -15  10   4        1.39        0.77      0.83 o 
 -14  10   4       10.97       11.44      1.36 o 
 -13  10   4        1.14        0.93      1.43 o 
 -12  10   4        0.15        0.50      0.54 o 
 -11  10   4       17.74       15.01      0.96 o 
 -10  10   4       36.97       42.51      1.05 o 
  -9  10   4        0.18        0.60      0.42 o 
  -8  10   4       20.18       22.41      0.84 o 
  -7  10   4       30.62       32.59      0.92 o 
  -6  10   4       17.45       19.18      0.67 o 
  -5  10   4        6.47        7.47      0.50 o 
  -4  10   4       52.30       53.20      1.07 o 
  -3  10   4       24.14       26.76      0.97 o 
  -2  10   4       40.89       37.05      1.10 o 
  -1  10   4       70.86       69.67      1.34 o 
   0  10   4        8.99        8.24      0.56 o 
   1  10   4        4.12        4.74      0.49 o 
   2  10   4       26.28       25.34      0.78 o 
   3  10   4       63.78       65.98      1.24 o 
   4  10   4       13.60       13.28      0.59 o 
   5  10   4      128.96      122.62      1.78 o 
   6  10   4       65.61       65.38      1.27 o 
   7  10   4        1.55        1.72      0.46 o 
   8  10   4       15.35       16.02      0.94 o 
   9  10   4       39.63       42.59      1.16 o 
  10  10   4       54.57       50.62      2.71 o 
  11  10   4        2.38        1.91      0.76 o 
  12  10   4        0.18       -0.21      1.04 o 
  13  10   4        2.88        2.18      1.19 o 
  14  10   4        1.71        0.17      1.14 o 
 -16  11   4        0.05       -0.81      0.81 o 
 -15  11   4        7.97        9.57      1.16 o 
 -14  11   4        2.36        2.98      1.06 o 
 -13  11   4       26.16       28.52      1.55 o 
 -12  11   4       11.66       10.39      1.29 o 
 -11  11   4       74.55       71.56      3.48 o 
 -10  11   4       27.02       25.75      1.17 o 
  -9  11   4       11.28       11.75      1.16 o 
  -8  11   4       34.58       36.63      1.05 o 
  -7  11   4        1.26        0.99      0.48 o 
  -6  11   4        0.01       -0.32      0.40 o 
  -5  11   4        3.90        3.93      0.48 o 
  -4  11   4       16.47       15.79      0.85 o 
  -3  11   4       35.32       31.49      1.16 o 
  -2  11   4        0.64        0.26      0.47 o 
  -1  11   4      100.55       96.09      1.86 o 
   0  11   4      151.83      145.05      2.14 o 
   1  11   4       17.74       18.06      1.03 o 
   2  11   4        1.14        0.66      0.43 o 
   3  11   4       31.76       32.48      0.92 o 
   4  11   4       19.05       18.20      0.76 o 
   5  11   4        2.04        2.37      0.52 o 
   6  11   4       22.17       23.19      0.86 o 
   7  11   4       55.46       55.00      1.26 o 
   8  11   4        1.11        1.42      0.58 o 
   9  11   4        5.58        5.54      1.04 o 
  10  11   4        0.02       -0.72      0.72 o 
  11  11   4       88.17       92.39      2.65 o 
  12  11   4        7.95        7.92      1.84 o 
  13  11   4       15.60       16.61      1.81 o 
 -14  12   4        2.41        3.02      0.99 o 
 -13  12   4       35.43       36.11      2.09 o 
 -12  12   4       25.04       25.13      1.80 o 
 -11  12   4        0.61       -0.45      0.91 o 
 -10  12   4        1.69        1.90      0.99 o 
  -9  12   4        0.84        1.19      1.10 o 
  -8  12   4        0.00        0.09      0.46 o 
  -7  12   4       22.49       24.33      1.02 o 
  -6  12   4       10.99       10.31      0.97 o 
  -5  12   4       44.78       48.65      1.41 o 
  -4  12   4       43.39       44.62      1.36 o 
  -3  12   4       10.08       11.65      0.83 o 
  -2  12   4        8.64        8.56      0.76 o 
  -1  12   4       46.24       46.90      1.89 o 
   0  12   4       37.88       35.21      1.10 o 
   1  12   4      122.87      114.30      1.95 o 
   2  12   4        0.46        0.96      0.49 o 
   3  12   4       85.52       82.97      1.51 o 
   4  12   4        0.84        0.72      0.49 o 
   5  12   4      100.36       94.61      1.99 o 
   6  12   4       15.15       14.97      0.94 o 
   7  12   4      137.43      134.00      2.67 o 
   8  12   4       20.82       18.69      1.26 o 
   9  12   4        3.36        3.30      0.92 o 
  10  12   4        2.26        1.86      0.93 o 
  11  12   4        0.92        0.41      0.82 o 
  12  12   4        1.19        1.92      0.97 o 
 -13  13   4        1.12        1.85      1.21 o 
 -12  13   4        8.23        8.30      1.39 o 
 -11  13   4       23.72       29.11      2.29 o 
 -10  13   4        5.47        4.77      1.34 o 
  -9  13   4        0.35        0.65      1.08 o 
  -8  13   4        3.64        2.85      1.04 o 
  -7  13   4        8.38        7.56      1.06 o 
  -6  13   4        0.37        0.00      0.84 o 
  -5  13   4       14.87       15.06      0.95 o 
  -4  13   4        9.53        8.97      0.82 o 
  -3  13   4        2.86        3.05      0.88 o 
  -2  13   4        0.08        0.43      0.58 o 
  -1  13   4       32.89       33.75      1.27 o 
   0  13   4       55.44       55.31      1.71 o 
   1  13   4        1.34        0.95      0.58 o 
   2  13   4        5.85        5.17      0.63 o 
   3  13   4        5.43        3.76      0.74 o 
   4  13   4       16.93       16.96      1.93 o 
   5  13   4        8.17        7.27      1.21 o 
   6  13   4        0.04       -0.39      0.69 o 
   7  13   4       37.79       34.47      1.58 o 
   8  13   4        2.06        2.58      0.86 o 
   9  13   4        0.92        0.46      0.76 o 
  10  13   4        9.60        8.55      1.07 o 
  11  13   4        1.65        1.01      1.32 o 
 -11  14   4        0.20        1.23      1.23 o 
 -10  14   4        0.00        0.52      1.08 o 
  -9  14   4        0.05       -0.32      0.95 o 
  -5  14   4       16.35       19.76      1.49 o 
  -4  14   4        2.63        0.74      0.85 o 
  -3  14   4       10.47        9.90      1.19 o 
  -2  14   4        8.47       10.40      1.27 o 
  -1  14   4       54.64       55.52      2.36 o 
   0  14   4        3.43        4.98      1.17 o 
   1  14   4        2.76        3.15      0.77 o 
   2  14   4        1.16        0.85      0.65 o 
   3  14   4       18.71       20.04      1.32 o 
   4  14   4        0.19        0.59      0.76 o 
   5  14   4       41.00       38.44      1.74 o 
   6  14   4        0.44        0.65      0.78 o 
   7  14   4        2.04        1.36      0.84 o 
   8  14   4        6.44        5.45      1.00 o 
   9  14   4        2.47        0.64      1.13 o 
  -4  15   4        0.69        0.73      1.64 o 
  -3  15   4       33.49       35.34      2.90 o 
  -2  15   4       31.05       29.80      1.73 o 
  -1  15   4        2.99        3.45      1.34 o 
   0  15   4        0.69       -0.09      1.03 o 
   1  15   4        0.74        1.59      0.87 o 
   2  15   4        1.91        2.35      1.01 o 
   3  15   4        3.59        4.49      0.97 o 
   4  15   4        8.78        8.67      1.10 o 
   5  15   4        7.81       10.11      1.55 o 
   6  15   4        4.40        4.83      1.36 o 
  -3  16   4        3.91        2.81      2.01 o 
  -2  16   4       24.25       26.57      2.02 o 
  -1  16   4        0.62        0.24      0.85 o 
   0  16   4        0.05       -0.45      0.94 o 
   1  16   4        0.74        0.50      1.03 o 
   2  16   4        0.68        1.95      1.12 o 
 -19   1   5        0.54       -0.11      0.86 o 
 -18   1   5        9.78       10.82      0.93 o 
 -17   1   5        0.98        1.18      0.62 o 
 -16   1   5        0.90        1.20      0.53 o 
 -15   1   5        1.17        0.70      0.48 o 
 -14   1   5       48.90       48.31      1.38 o 
 -13   1   5       47.34       47.64      1.20 o 
 -12   1   5      148.34      146.74      1.84 o 
 -11   1   5      549.09      549.81      4.57 o 
 -10   1   5      137.93      145.03      1.51 o 
  -9   1   5       35.00       32.93      0.56 o 
  -8   1   5        4.36        4.16      0.33 o 
  -7   1   5      604.60      670.85      5.01 o 
  -6   1   5        0.90        0.24      0.13 o 
  -5   1   5      321.26      383.12      2.96 o 
  -4   1   5        0.92        3.07      0.29 o 
  -3   1   5       78.66       88.59      0.98 o 
  -2   1   5        4.11        3.35      0.18 o 
  -1   1   5        3.85        5.59      0.20 o 
   0   1   5      607.41      691.01      4.49 o 
   1   1   5       44.99       49.21      0.50 o 
   2   1   5      198.99      276.24      1.74 o 
   3   1   5       95.37      102.13      0.78 o 
   4   1   5       95.48       86.99      0.73 o 
   5   1   5      197.79      179.08      1.35 o 
   6   1   5       22.71       29.41      0.47 o 
   7   1   5        2.80        5.59      0.33 o 
   8   1   5      532.02      516.24      4.10 o 
   9   1   5       50.39       54.35      0.89 o 
  10   1   5       93.47       92.78      1.49 o 
  11   1   5        0.94        0.71      0.31 o 
  12   1   5       93.16       97.42      1.62 o 
  13   1   5        1.18        2.24      0.46 o 
  14   1   5        8.88        7.98      0.63 o 
  15   1   5       28.53       27.58      1.57 o 
  16   1   5       41.09       39.05      1.89 o 
  17   1   5        2.37        1.94      0.93 o 
  18   1   5       24.65       20.53      1.95 o 
 -20   2   5        3.07        4.04      1.01 o 
 -19   2   5        0.62        0.73      0.97 o 
 -18   2   5        5.41        4.46      0.70 o 
 -17   2   5       28.59       26.71      1.15 o 
 -16   2   5       38.99       38.06      1.29 o 
 -15   2   5       81.22       78.77      1.79 o 
 -14   2   5       74.94       70.71      1.37 o 
 -13   2   5       87.26       81.62      1.27 o 
 -12   2   5       14.67       14.79      0.59 o 
 -11   2   5       98.09       98.15      1.38 o 
 -10   2   5      100.21      103.16      1.29 o 
  -9   2   5       46.40       48.04      0.76 o 
  -8   2   5       14.20       16.49      0.50 o 
  -7   2   5        0.35        0.50      0.18 o 
  -6   2   5      225.36      253.85      2.16 o 
  -5   2   5       21.89       26.39      0.48 o 
  -4   2   5      163.29      176.24      1.88 o 
  -3   2   5      124.92      124.00      1.24 o 
  -2   2   5      449.72      520.88      3.67 o 
  -1   2   5      447.66      531.52      4.13 o 
   0   2   5       49.80       54.05      0.60 o 
   1   2   5      434.91      495.98      2.96 o 
   2   2   5        3.25        1.11      0.16 o 
   3   2   5       56.29       88.48      0.91 o 
   4   2   5       98.76      112.37      1.10 o 
   5   2   5      670.60      641.06      3.93 o 
   6   2   5      255.89      243.46      1.84 o 
   7   2   5       12.07       11.73      0.34 o 
   8   2   5       72.03       72.57      1.01 o 
   9   2   5        7.68        6.28      0.37 o 
  10   2   5       35.81       34.68      0.82 o 
  11   2   5        2.81        2.73      0.38 o 
  12   2   5       10.53       10.97      0.58 o 
  13   2   5       12.25       13.32      0.67 o 
  14   2   5        0.60       -0.26      0.43 o 
  15   2   5       37.90       36.35      2.12 o 
  16   2   5        0.00        0.99      0.80 o 
  17   2   5        2.52        3.69      1.01 o 
  18   2   5       37.20       38.24      3.00 o 
 -20   3   5        1.27        0.39      0.97 o 
 -19   3   5        0.68       -0.93      0.93 o 
 -18   3   5        1.13        2.05      1.17 o 
 -17   3   5        0.14       -0.25      0.58 o 
 -16   3   5       18.24       17.24      0.91 o 
 -15   3   5        7.54        8.44      0.62 o 
 -14   3   5       22.69       25.41      0.76 o 
 -13   3   5       53.84       54.38      1.13 o 
 -12   3   5        5.45        6.11      0.46 o 
 -11   3   5       58.49       55.00      1.03 o 
 -10   3   5        0.68        0.73      0.28 o 
  -9   3   5      375.86      380.86      2.96 o 
  -8   3   5      284.25      263.80      2.17 o 
  -7   3   5      298.45      280.30      2.14 o 
  -6   3   5        1.43        0.20      0.16 o 
  -5   3   5       63.87       72.45      0.86 o 
  -4   3   5       28.24       19.38      0.48 o 
  -3   3   5        0.91        0.95      0.37 o 
  -2   3   5      912.35     1001.69      7.72 o 
  -1   3   5      112.70      148.55      1.25 o 
   0   3   5      157.25      197.60      1.51 o 
   1   3   5       10.35       10.68      0.31 o 
   2   3   5      247.02      293.60      1.84 o 
   3   3   5       38.45       44.78      0.63 o 
   4   3   5        0.06        3.33      0.26 o 
   5   3   5       84.71       80.16      0.81 o 
   6   3   5       50.01       48.36      0.55 o 
   7   3   5        9.79       15.78      0.40 o 
   8   3   5        1.24        0.80      0.27 o 
   9   3   5      111.39      117.97      1.44 o 
  10   3   5       32.43       31.58      0.74 o 
  11   3   5       31.80       32.99      0.80 o 
  12   3   5       18.40       18.53      0.70 o 
  13   3   5        0.11       -0.10      0.37 o 
  14   3   5      101.34      103.42      2.12 o 
  15   3   5       18.11       19.44      1.37 o 
  16   3   5        5.01        5.30      1.72 o 
  17   3   5        1.88        2.03      1.45 o 
  18   3   5        1.36        0.55      1.08 o 
 -20   4   5        7.26        6.24      1.32 o 
 -19   4   5       56.17       65.84      3.15 o 
 -18   4   5       33.70       32.91      2.33 o 
 -17   4   5       41.60       41.12      2.40 o 
 -16   4   5        2.49        1.93      0.52 o 
 -15   4   5      160.01      154.09      2.08 o 
 -14   4   5       44.37       45.26      1.00 o 
 -13   4   5       32.56       33.02      0.84 o 
 -12   4   5       15.57       15.86      0.63 o 
 -11   4   5       48.41       50.40      1.03 o 
 -10   4   5        0.04        0.11      0.24 o 
  -9   4   5       29.49       30.93      0.65 o 
  -8   4   5      320.25      283.97      2.34 o 
  -7   4   5       26.66       33.44      0.63 o 
  -6   4   5       52.79       48.54      0.66 o 
  -5   4   5      197.51      218.22      1.81 o 
  -4   4   5       14.96        9.95      0.38 o 
  -3   4   5       12.39       15.11      0.39 o 
  -2   4   5      117.24      112.81      1.15 o 
  -1   4   5      757.97      773.26      4.82 o 
   0   4   5      108.56      116.10      0.95 o 
   1   4   5      313.43      330.60      2.35 o 
   2   4   5      126.75      134.24      1.02 o 
   3   4   5      107.65      116.19      0.90 o 
   4   4   5      117.82      109.12      0.95 o 
   5   4   5      132.50      133.58      1.08 o 
   6   4   5      137.82      115.05      1.00 o 
   7   4   5       24.59       20.66      0.45 o 
   8   4   5      275.44      262.32      2.51 o 
   9   4   5        0.26        0.80      0.27 o 
  10   4   5        2.05        2.37      0.37 o 
  11   4   5        6.05        7.55      0.46 o 
  12   4   5       81.48       85.45      1.43 o 
  13   4   5        4.91        5.77      0.53 o 
  14   4   5        4.52        4.52      0.67 o 
  15   4   5        3.56        2.91      0.89 o 
  16   4   5       14.48       14.01      1.30 o 
  17   4   5        0.50        0.73      0.89 o 
 -20   5   5       19.32       21.33      1.97 o 
 -19   5   5       11.66       11.44      1.71 o 
 -18   5   5        1.02        1.64      1.19 o 
 -17   5   5        0.01       -0.25      1.90 o 
 -16   5   5        0.15       -0.23      0.36 o 
 -15   5   5        1.00        0.45      0.38 o 
 -14   5   5        6.14        5.84      0.50 o 
 -13   5   5      102.71      104.72      1.61 o 
 -12   5   5       48.90       47.61      1.03 o 
 -11   5   5       33.49       35.52      0.82 o 
 -10   5   5       54.49       53.83      1.02 o 
  -9   5   5        0.85        1.39      0.28 o 
  -8   5   5       27.98       23.28      0.88 o 
  -7   5   5      144.37      171.33      1.71 o 
  -6   5   5      112.09       96.73      1.02 o 
  -5   5   5      779.80      782.80      5.52 o 
  -4   5   5        1.79        0.82      0.25 o 
  -3   5   5      104.55      103.01      1.05 o 
  -2   5   5       46.04       46.38      0.64 o 
  -1   5   5      262.62      255.96      2.07 o 
   0   5   5      495.55      460.08      3.36 o 
   1   5   5       20.27       29.18      0.49 o 
   2   5   5      181.95      180.06      1.48 o 
   3   5   5       94.52      100.99      0.92 o 
   4   5   5       94.70      100.13      0.87 o 
   5   5   5      128.02      145.66      1.27 o 
   6   5   5       69.53       69.23      0.77 o 
   7   5   5       41.70       43.60      0.66 o 
   8   5   5      201.03      202.47      2.10 o 
   9   5   5      118.95      121.13      1.51 o 
  10   5   5       11.14       11.42      0.53 o 
  11   5   5       11.33       10.77      0.55 o 
  12   5   5        8.31        8.48      0.55 o 
  13   5   5       99.07      104.00      1.78 o 
  14   5   5       19.13       21.39      1.37 o 
  15   5   5        3.82        4.02      1.06 o 
  16   5   5        0.18        0.26      0.85 o 
  17   5   5        9.45        7.34      1.13 o 
 -19   6   5        7.38        7.66      1.31 o 
 -18   6   5        0.08        0.84      0.98 o 
 -17   6   5       53.42       52.80      4.72 o 
 -16   6   5       38.49       36.86      1.34 o 
 -15   6   5       24.54       23.46      0.79 o 
 -14   6   5       22.74       22.55      0.75 o 
 -13   6   5      177.26      179.07      2.13 o 
 -12   6   5        0.94        0.67      0.35 o 
 -11   6   5       79.19       75.48      1.29 o 
 -10   6   5       20.91       20.01      0.67 o 
  -9   6   5       21.08       19.51      0.58 o 
  -8   6   5       12.71       11.85      0.44 o 
  -7   6   5      132.50      148.92      1.51 o 
  -6   6   5        0.45        7.34      0.36 o 
  -5   6   5      180.06      195.61      1.67 o 
  -4   6   5      379.06      371.53      2.82 o 
  -3   6   5       29.19       31.05      0.57 o 
  -2   6   5      169.73      178.45      1.63 o 
  -1   6   5      196.74      206.30      1.90 o 
   0   6   5      178.61      177.47      1.60 o 
   1   6   5       35.10       34.06      0.79 o 
   2   6   5       85.51       85.65      1.08 o 
   3   6   5        0.50        0.16      0.19 o 
   4   6   5       76.03       79.20      0.91 o 
   5   6   5       68.04       61.97      0.86 o 
   6   6   5      334.83      301.70      2.62 o 
   7   6   5      136.66      120.37      1.35 o 
   8   6   5       17.55       13.39      0.45 o 
   9   6   5       22.14       18.44      0.52 o 
  10   6   5        7.47        9.14      0.52 o 
  11   6   5        6.67        6.26      0.50 o 
  12   6   5        0.52        0.46      0.39 o 
  13   6   5       20.71       21.02      1.10 o 
  14   6   5        0.55        0.98      0.75 o 
  15   6   5        0.75       -0.08      0.77 o 
  16   6   5        1.98        3.54      1.09 o 
  17   6   5        7.83        7.93      1.19 o 
 -19   7   5       20.69       19.56      1.63 o 
 -18   7   5       22.14       21.38      1.69 o 
 -17   7   5       22.95       20.29      1.48 o 
 -16   7   5        8.98        8.58      1.36 o 
 -15   7   5        1.11        0.71      0.67 o 
 -14   7   5        9.81        6.95      0.56 o 
 -13   7   5       63.55       61.42      1.31 o 
 -12   7   5        4.04        3.10      0.49 o 
 -11   7   5      135.10      136.49      1.87 o 
 -10   7   5       83.34       78.28      1.33 o 
  -9   7   5      151.66      143.07      2.72 o 
  -8   7   5      150.16      156.70      1.75 o 
  -7   7   5      137.56      145.55      1.63 o 
  -6   7   5       20.96       14.28      0.52 o 
  -5   7   5        9.73        4.91      0.35 o 
  -4   7   5      228.13      211.36      1.95 o 
  -3   7   5       24.51       20.58      0.81 o 
  -2   7   5      327.76      330.31      3.18 o 
  -1   7   5      148.03      149.19      1.66 o 
   0   7   5       11.11       15.41      0.47 o 
   1   7   5      320.83      316.01      2.72 o 
   2   7   5     1081.83     1090.68      8.42 o 
   3   7   5      170.30      166.85      1.69 o 
   4   7   5       34.55       35.29      0.63 o 
   5   7   5       78.64       79.61      1.06 o 
   6   7   5       32.10       36.51      0.73 o 
   7   7   5       48.18       46.35      0.82 o 
   8   7   5       42.81       43.77      0.81 o 
   9   7   5        2.17        1.65      0.32 o 
  10   7   5        5.48        5.84      0.47 o 
  11   7   5      187.95      190.96      2.40 o 
  12   7   5       28.33       29.32      0.92 o 
  13   7   5        1.06        1.43      0.64 o 
  14   7   5        0.71       -0.13      0.77 o 
  15   7   5       16.93       18.33      3.01 o 
  16   7   5        2.79        3.93      0.97 o 
 -18   8   5        0.07        0.61      0.84 o 
 -17   8   5        0.17        0.28      0.80 o 
 -16   8   5       29.06       28.23      1.35 o 
 -15   8   5        1.25        0.66      0.67 o 
 -14   8   5       18.51       19.60      1.06 o 
 -13   8   5       27.10       26.36      0.81 o 
 -12   8   5        0.09       -0.25      0.38 o 
 -11   8   5       96.45      100.81      1.73 o 
 -10   8   5        0.29       -0.26      0.40 o 
  -9   8   5       14.70       13.16      0.92 o 
  -8   8   5      652.14      628.76      5.05 o 
  -7   8   5      231.99      217.36      2.32 o 
  -6   8   5        6.69        6.91      0.44 o 
  -5   8   5       41.56       35.98      0.76 o 
  -4   8   5      232.95      217.07      2.13 o 
  -3   8   5      161.51      151.89      1.86 o 
  -2   8   5      138.49      144.31      1.80 o 
  -1   8   5        8.03        8.12      0.46 o 
   0   8   5       87.39       87.05      1.79 o 
   1   8   5        0.56       -0.04      0.34 o 
   2   8   5      544.72      546.13      4.89 o 
   3   8   5        1.79        1.56      0.33 o 
   4   8   5      122.98      126.43      1.44 o 
   5   8   5      482.26      475.31      3.95 o 
   6   8   5       28.98       35.26      1.01 o 
   7   8   5       90.59       87.06      1.22 o 
   8   8   5       24.23       24.40      0.67 o 
   9   8   5        1.02        0.34      0.32 o 
  10   8   5        3.40        3.86      0.42 o 
  11   8   5      201.84      207.26      2.76 o 
  12   8   5        5.54        6.83      0.87 o 
  13   8   5       21.27       22.83      2.06 o 
  14   8   5       65.81       70.88      3.34 o 
  15   8   5       17.02       21.58      1.44 o 
 -17   9   5       58.13       64.24      2.67 o 
 -16   9   5        0.02       -0.37      0.82 o 
 -15   9   5       17.44       17.11      1.31 o 
 -14   9   5        3.80        3.74      0.87 o 
 -13   9   5       28.93       26.59      1.41 o 
 -12   9   5       11.01        9.80      1.25 o 
 -11   9   5       46.83       46.62      1.28 o 
 -10   9   5      130.68      129.13      3.55 o 
  -9   9   5        1.54        1.53      0.55 o 
  -8   9   5      149.10      146.98      2.11 o 
  -7   9   5       44.03       40.36      0.97 o 
  -6   9   5       62.89       59.75      1.12 o 
  -5   9   5       93.08      102.08      1.46 o 
  -4   9   5      198.82      190.14      2.30 o 
  -3   9   5        2.68        2.91      0.57 o 
  -2   9   5      282.04      281.50      3.17 o 
  -1   9   5        7.32        6.51      0.50 o 
   0   9   5        7.14        6.17      0.49 o 
   1   9   5        1.23        0.91      0.37 o 
   2   9   5      108.00      105.83      1.64 o 
   3   9   5        1.95        2.95      0.40 o 
   4   9   5       18.62       19.41      0.65 o 
   5   9   5      400.62      384.04      4.11 o 
   6   9   5       47.81       44.86      1.06 o 
   7   9   5        0.29        0.26      0.37 o 
   8   9   5      147.73      151.19      2.13 o 
   9   9   5        0.13       -0.05      0.38 o 
  10   9   5       30.40       31.78      1.16 o 
  11   9   5        7.80        7.69      0.74 o 
  12   9   5       21.55       20.75      1.64 o 
  13   9   5       43.62       47.42      2.46 o 
  14   9   5       15.55       15.27      1.53 o 
  15   9   5        6.75        9.22      1.34 o 
 -16  10   5       11.11       11.57      1.48 o 
 -15  10   5        9.10        8.11      2.03 o 
 -14  10   5       61.03       59.41      2.49 o 
 -13  10   5        8.31        7.63      1.85 o 
 -12  10   5       30.40       32.07      2.44 o 
 -11  10   5      157.60      159.73      2.71 o 
 -10  10   5       87.84       80.92      1.81 o 
  -9  10   5       11.11        9.19      0.88 o 
  -8  10   5       31.75       31.25      1.61 o 
  -7  10   5        4.08        5.05      0.54 o 
  -6  10   5        5.27        5.89      0.51 o 
  -5  10   5       48.73       43.85      1.25 o 
  -4  10   5       81.52       78.79      1.67 o 
  -3  10   5        5.62        5.28      0.57 o 
  -2  10   5       62.78       63.81      1.31 o 
  -1  10   5      232.11      222.14      2.77 o 
   0  10   5      107.59      102.18      1.68 o 
   1  10   5       14.71       14.82      0.69 o 
   2  10   5      304.51      301.57      3.44 o 
   3  10   5        0.64        0.19      0.38 o 
   4  10   5      107.30      108.80      1.60 o 
   5  10   5        5.51        5.16      0.54 o 
   6  10   5        3.11        2.69      0.55 o 
   7  10   5       48.98       48.46      1.17 o 
   8  10   5       20.99       19.72      0.81 o 
   9  10   5        0.75        0.84      0.53 o 
  10  10   5        5.03        4.34      0.78 o 
  11  10   5       44.60       48.57      1.64 o 
  12  10   5       26.61       27.51      1.90 o 
  13  10   5       38.79       43.99      2.40 o 
  14  10   5       15.97       15.78      1.55 o 
 -15  11   5        3.35        3.27      1.14 o 
 -14  11   5        8.45       11.28      1.35 o 
 -13  11   5       52.62       48.65      3.02 o 
 -12  11   5        1.20        0.28      1.25 o 
 -11  11   5        9.11        6.69      1.45 o 
 -10  11   5        7.64        7.67      0.72 o 
  -9  11   5        0.02       -0.50      0.50 o 
  -8  11   5       53.55       51.95      1.44 o 
  -7  11   5        0.90        1.21      0.47 o 
  -6  11   5      133.50      136.45      1.95 o 
  -5  11   5       96.70       91.91      2.38 o 
  -4  11   5      133.35      124.05      2.23 o 
  -3  11   5       37.58       40.00      1.26 o 
  -2  11   5      163.99      160.29      2.51 o 
  -1  11   5        7.02        7.22      0.61 o 
   0  11   5       38.13       37.08      1.07 o 
   1  11   5       38.70       37.24      1.24 o 
   2  11   5       16.40       13.80      0.72 o 
   3  11   5        6.58        6.84      0.76 o 
   4  11   5        9.64        9.43      0.80 o 
   5  11   5       62.83       64.94      1.48 o 
   6  11   5       51.07       54.69      1.41 o 
   7  11   5       59.31       62.47      1.73 o 
   8  11   5      259.95      265.45      4.54 o 
   9  11   5        0.21        0.32      0.73 o 
  10  11   5        7.75        7.95      0.96 o 
  11  11   5       52.37       59.26      1.93 o 
  12  11   5       13.09       12.68      1.55 o 
  13  11   5       10.50        9.31      1.43 o 
 -14  12   5       27.58       24.69      1.94 o 
 -13  12   5       19.20       17.73      2.01 o 
 -12  12   5       10.08       10.84      1.68 o 
 -11  12   5       19.24       19.07      1.86 o 
 -10  12   5       25.01       24.18      1.97 o 
  -9  12   5       23.73       24.90      1.18 o 
  -8  12   5       31.15       31.52      1.33 o 
  -7  12   5       39.11       37.48      1.45 o 
  -6  12   5       25.73       29.04      1.84 o 
  -5  12   5        3.28        3.78      0.67 o 
  -4  12   5       49.62       50.10      1.46 o 
  -3  12   5       44.36       45.76      2.34 o 
  -2  12   5       46.79       46.49      1.42 o 
  -1  12   5        5.89        7.03      0.71 o 
   0  12   5      216.94      221.04      3.47 o 
   1  12   5        0.03       -0.45      0.45 o 
   2  12   5       84.99       87.33      1.70 o 
   3  12   5       38.46       39.30      1.06 o 
   4  12   5       24.56       23.59      1.05 o 
   5  12   5       13.45       15.73      0.94 o 
   6  12   5        3.80        3.99      0.91 o 
   7  12   5       32.35       35.53      2.87 o 
   8  12   5        0.63        0.58      0.79 o 
   9  12   5        7.98        5.79      1.30 o 
  10  12   5        0.79        0.68      0.77 o 
  11  12   5        6.78        9.36      1.01 o 
 -13  13   5        1.88        3.02      1.51 o 
 -12  13   5       10.70       10.88      1.66 o 
 -11  13   5       29.70       31.05      2.12 o 
 -10  13   5       20.65       22.93      1.73 o 
  -8  13   5       20.65       17.66      1.30 o 
  -7  13   5       22.46       22.24      1.68 o 
  -6  13   5       71.87       74.58      2.83 o 
  -5  13   5        0.16       -0.79      0.79 o 
  -4  13   5       42.47       40.44      1.99 o 
  -3  13   5       20.81       19.57      2.11 o 
  -2  13   5       47.89       46.56      1.65 o 
  -1  13   5       29.68       31.81      1.33 o 
   0  13   5        6.47        6.55      1.03 o 
   1  13   5        0.04        0.80      0.68 o 
   2  13   5        3.15        3.37      0.66 o 
   3  13   5        5.83        6.52      0.79 o 
   4  13   5       21.51       25.39      1.39 o 
   5  13   5        1.26        0.79      0.85 o 
   6  13   5       29.99       32.82      1.52 o 
   7  13   5        3.95        4.12      1.02 o 
   8  13   5        2.44        2.14      0.81 o 
   9  13   5       54.86       59.74      2.25 o 
  10  13   5       30.60       29.93      2.35 o 
  -6  14   5       18.22       18.33      1.58 o 
  -5  14   5       20.49       18.73      1.45 o 
  -4  14   5       23.15       22.35      1.59 o 
  -3  14   5        6.12        5.37      1.11 o 
  -2  14   5       67.89       66.98      4.04 o 
  -1  14   5        1.10        0.28      0.75 o 
   0  14   5       44.36       42.97      1.77 o 
   1  14   5       28.72       29.48      1.31 o 
   2  14   5       41.16       41.90      1.52 o 
   3  14   5       32.05       30.79      2.93 o 
   4  14   5       29.60       31.14      1.55 o 
   5  14   5      102.64       98.74      3.25 o 
   6  14   5        0.14       -0.74      0.74 o 
   7  14   5        0.15        0.09      0.77 o 
   8  14   5        0.18       -0.65      0.79 o 
  -5  15   5       19.03       17.02      2.56 o 
  -4  15   5       14.82       16.78      1.82 o 
  -3  15   5       25.92       28.73      1.77 o 
  -2  15   5       24.62       21.90      1.66 o 
  -1  15   5        4.09        3.67      1.15 o 
   0  15   5        0.44        1.14      0.76 o 
   1  15   5        6.81        6.64      0.89 o 
   2  15   5        0.74        0.06      0.81 o 
   3  15   5        6.37        7.96      1.09 o 
   4  15   5        0.43       -0.54      0.82 o 
   5  15   5        1.09        0.45      0.83 o 
  -2  16   5        1.06       -0.35      1.21 o 
  -1  16   5        5.44        5.81      1.55 o 
   0  16   5       29.83       31.53      1.92 o 
 -20   0   6        0.12       -0.48      0.86 o 
 -18   0   6        8.24        6.89      1.32 o 
 -17   0   6       34.97       38.45      4.02 o 
 -16   0   6        5.68       16.91      1.68 o 
 -15   0   6        5.03        5.04      1.32 o 
 -14   0   6        0.35        1.02      0.58 o 
 -13   0   6      587.82      590.55      9.62 o 
 -12   0   6      262.35      259.23      4.13 o 
 -11   0   6        2.58        4.06      0.63 o 
 -10   0   6      281.92      277.99      4.19 o 
  -9   0   6      282.02      273.63      3.59 o 
  -8   0   6        9.81        4.73      0.44 o 
  -7   0   6     1404.70     1393.12     13.24 o 
  -6   0   6       22.70       11.67      0.42 o 
  -5   0   6     1310.72     1342.06     10.77 o 
  -4   0   6     2814.25     2936.88     32.39 o 
  -3   0   6       11.57       11.12      0.36 o 
  -2   0   6      326.97      343.61      3.27 o 
  -1   0   6      906.47     1023.99     11.00 o 
   0   0   6     1647.45     1867.93     15.82 o 
   1   0   6       64.12      144.49      1.67 o 
   2   0   6        7.52       13.45      0.53 o 
   3   0   6      590.76      626.62      5.68 o 
   4   0   6     1366.21     1309.47     11.40 o 
   5   0   6        7.27        4.41      0.32 o 
   6   0   6     1457.63     1454.47     15.56 o 
   7   0   6      470.17      438.93      5.27 o 
   8   0   6      529.75      518.08      6.17 o 
   9   0   6      164.99      152.63      2.41 o 
  10   0   6       72.46       74.33      1.81 o 
  11   0   6      310.98      312.07      5.61 o 
  12   0   6       47.00       46.89      1.57 o 
  13   0   6      102.04      110.00      3.60 o 
  14   0   6        4.13        2.37      1.38 o 
  15   0   6        2.36        2.18      1.21 o 
  16   0   6      105.94      115.20      4.56 o 
  17   0   6       29.50       26.97      2.33 o 
 -20   1   6        1.72        2.85      1.08 o 
 -19   1   6       10.43        9.29      0.98 o 
 -18   1   6       29.41       25.49      1.99 o 
 -17   1   6        9.88        9.82      0.84 o 
 -16   1   6       59.68       56.37      1.60 o 
 -15   1   6      109.80      106.78      1.96 o 
 -14   1   6        9.55       10.15      1.15 o 
 -13   1   6     1189.70     1161.45     11.17 o 
 -12   1   6       43.21       46.26      1.04 o 
 -11   1   6      713.19      704.39      6.49 o 
 -10   1   6      722.02      707.40      6.01 o 
  -9   1   6       85.88       83.55      1.12 o 
  -8   1   6      151.59      150.05      1.31 o 
  -7   1   6      235.42      273.82      2.23 o 
  -6   1   6      107.97      106.78      1.12 o 
  -5   1   6      261.15      293.67      2.26 o 
  -4   1   6     1930.70     1981.54     11.45 o 
  -3   1   6      897.73      927.49      6.00 o 
  -2   1   6     1137.70     1246.43      7.53 o 
  -1   1   6      977.15      994.45      6.42 o 
   0   1   6     3030.73     3283.00     20.40 o 
   1   1   6      249.61      221.18      1.64 o 
   2   1   6     1346.81     1431.14      8.38 o 
   3   1   6      365.07      341.07      2.12 o 
   4   1   6        2.11        2.46      0.20 o 
   5   1   6     1225.98     1208.67      8.21 o 
   6   1   6      917.93      875.77      6.13 o 
   7   1   6      253.93      254.82      2.27 o 
   8   1   6        1.10        1.12      0.25 o 
   9   1   6      392.05      378.91      3.62 o 
  10   1   6       79.33       79.32      1.32 o 
  11   1   6      115.02      109.72      1.67 o 
  12   1   6      360.57      357.81      3.94 o 
  13   1   6      132.11      130.65      2.01 o 
  14   1   6      132.45      124.96      3.19 o 
  15   1   6       46.99       44.94      2.68 o 
  16   1   6        0.01        0.14      0.75 o 
  17   1   6        5.74        5.12      1.04 o 
 -20   2   6        8.02       10.06      1.47 o 
 -19   2   6       48.94       50.31      1.70 o 
 -18   2   6        1.15        0.53      0.91 o 
 -17   2   6      162.19      165.65      2.94 o 
 -16   2   6       21.62       21.72      0.95 o 
 -15   2   6       78.73       73.48      1.60 o 
 -14   2   6      110.37      114.49      2.01 o 
 -13   2   6       68.51       67.19      1.43 o 
 -12   2   6       23.91       24.39      0.76 o 
 -11   2   6       69.54       67.23      1.12 o 
 -10   2   6      943.64      904.01      8.05 o 
  -9   2   6      353.11      361.74      3.00 o 
  -8   2   6      235.03      227.99      2.07 o 
  -7   2   6     1280.65     1286.95      8.25 o 
  -6   2   6      959.17      943.26      6.47 o 
  -5   2   6      217.00      220.55      1.81 o 
  -4   2   6      876.95      853.74      5.79 o 
  -3   2   6      516.01      514.43      3.35 o 
  -2   2   6       24.67       19.78      0.37 o 
  -1   2   6      948.66     1050.05      6.72 o 
   0   2   6       87.21       87.81      0.79 o 
   1   2   6       86.22       79.52      0.73 o 
   2   2   6      613.02      605.46      3.69 o 
   3   2   6      604.16      592.64      4.04 o 
   4   2   6      507.73      438.26      3.27 o 
   5   2   6     1020.18      986.81      6.80 o 
   6   2   6     1331.19     1311.78      8.55 o 
   7   2   6        0.20        0.37      0.21 o 
   8   2   6      261.34      260.02      2.49 o 
   9   2   6      352.03      357.90      3.29 o 
  10   2   6        8.18        8.56      0.52 o 
  11   2   6      135.76      140.68      1.86 o 
  12   2   6       33.82       33.74      0.94 o 
  13   2   6       17.19       19.72      0.80 o 
  14   2   6        0.15        1.00      0.58 o 
  15   2   6       27.08       23.92      1.87 o 
  16   2   6       20.96       20.59      1.46 o 
  17   2   6       20.45       21.85      1.52 o 
 -20   3   6        0.02       -0.67      1.06 o 
 -19   3   6       18.44       13.24      1.75 o 
 -18   3   6        9.90       12.41      1.02 o 
 -17   3   6        9.24        8.88      0.73 o 
 -16   3   6       81.43       84.61      1.76 o 
 -15   3   6      395.71      400.81      5.70 o 
 -14   3   6       21.68       21.79      0.82 o 
 -13   3   6      123.64      122.85      2.01 o 
 -12   3   6       76.57       76.62      1.63 o 
 -11   3   6       67.12       67.50      1.22 o 
 -10   3   6       41.90       35.83      0.82 o 
  -9   3   6      131.60      137.50      1.49 o 
  -8   3   6      440.20      424.44      3.85 o 
  -7   3   6       13.99       10.39      0.39 o 
  -6   3   6      181.19      170.00      1.45 o 
  -5   3   6       89.86       76.48      0.87 o 
  -4   3   6      364.32      361.41      2.84 o 
  -3   3   6      267.23      268.71      2.36 o 
  -2   3   6     1795.40     1671.65     11.60 o 
  -1   3   6      296.67      310.37      2.35 o 
   0   3   6      334.07      333.79      2.36 o 
   1   3   6        8.09        4.47      0.17 o 
   2   3   6      470.36      484.54      2.92 o 
   3   3   6      599.18      578.86      4.25 o 
   4   3   6      117.39      112.56      1.28 o 
   5   3   6      907.86      843.91      6.39 o 
   6   3   6      111.75      107.63      1.28 o 
   7   3   6       25.21       30.31      0.89 o 
   8   3   6       24.88       25.42      0.57 o 
   9   3   6       91.69       90.01      1.21 o 
  10   3   6        1.81        0.94      0.29 o 
  11   3   6      174.68      167.61      2.09 o 
  12   3   6      117.60      110.57      1.65 o 
  13   3   6        6.60        7.91      0.56 o 
  14   3   6       16.13       18.15      1.22 o 
  15   3   6       76.13       75.97      2.46 o 
  16   3   6       37.67       39.19      2.73 o 
  17   3   6        3.51        4.74      1.03 o 
 -20   4   6        1.76        1.23      1.27 o 
 -18   4   6        2.46        3.97      1.06 o 
 -17   4   6        0.16        0.68      0.60 o 
 -16   4   6       81.46       80.90      1.93 o 
 -15   4   6        0.02       -0.25      0.47 o 
 -14   4   6       26.60       23.06      0.86 o 
 -13   4   6        0.15        0.25      0.41 o 
 -12   4   6       10.82       10.52      0.64 o 
 -11   4   6      206.65      207.14      2.72 o 
 -10   4   6      134.55      145.15      1.79 o 
  -9   4   6      234.05      235.94      2.35 o 
  -8   4   6     1455.16     1339.77     10.15 o 
  -7   4   6      542.22      572.59      4.67 o 
  -6   4   6      508.48      479.63      3.40 o 
  -5   4   6      156.12      159.93      1.34 o 
  -4   4   6      553.69      542.29      4.07 o 
  -3   4   6      327.15      359.63      3.06 o 
  -2   4   6        0.94        0.10      0.18 o 
  -1   4   6        8.55       15.83      0.39 o 
   0   4   6       10.13       12.28      0.32 o 
   1   4   6       28.91       31.90      0.44 o 
   2   4   6      113.34      117.34      0.95 o 
   3   4   6     1246.54     1242.02      8.59 o 
   4   4   6      354.57      331.07      2.65 o 
   5   4   6        6.17        9.26      0.42 o 
   6   4   6      659.44      624.08      5.28 o 
   7   4   6      266.58      250.63      2.63 o 
   8   4   6      106.47      108.53      1.49 o 
   9   4   6       90.06       87.61      1.19 o 
  10   4   6       12.56       13.27      0.51 o 
  11   4   6      135.04      137.51      1.73 o 
  12   4   6        0.28        0.13      0.35 o 
  13   4   6        4.83        3.10      0.47 o 
  14   4   6       10.62       10.56      1.81 o 
  15   4   6       32.99       33.73      2.70 o 
  16   4   6        9.25        6.82      1.01 o 
  17   4   6       16.01       17.28      2.40 o 
 -20   5   6       24.99       24.09      1.72 o 
 -19   5   6        2.79        3.29      1.06 o 
 -18   5   6       45.23       44.72      3.26 o 
 -17   5   6       44.89       44.12      1.93 o 
 -16   5   6       62.10       65.33      1.52 o 
 -15   5   6       19.03       21.03      0.86 o 
 -14   5   6       70.11       68.76      1.43 o 
 -13   5   6      210.86      217.30      2.99 o 
 -12   5   6       21.11       22.54      0.86 o 
 -11   5   6       30.78       29.16      0.93 o 
 -10   5   6      121.09      125.56      1.98 o 
  -9   5   6        0.01        0.17      0.29 o 
  -8   5   6       17.85       16.34      0.54 o 
  -7   5   6      192.17      173.33      1.74 o 
  -6   5   6       12.93       11.31      0.38 o 
  -5   5   6      160.23      178.77      1.61 o 
  -4   5   6        0.23        1.22      0.24 o 
  -3   5   6      400.06      353.87      2.89 o 
  -2   5   6      513.21      467.40      3.88 o 
  -1   5   6       14.51       15.96      0.53 o 
   0   5   6     2228.23     2123.79     14.76 o 
   1   5   6      238.70      216.98      1.83 o 
   2   5   6      242.14      232.45      1.82 o 
   3   5   6      416.91      407.36      2.65 o 
   4   5   6        0.55        0.24      0.16 o 
   5   5   6        2.90        1.46      0.22 o 
   6   5   6       52.18       46.57      0.96 o 
   7   5   6       54.19       55.27      0.92 o 
   8   5   6        1.05        0.92      0.33 o 
   9   5   6       71.72       71.24      1.32 o 
  10   5   6       45.03       43.11      0.88 o 
  11   5   6       21.11       20.27      0.67 o 
  12   5   6        1.90        1.32      0.38 o 
  13   5   6      175.98      176.51      5.72 o 
  14   5   6        3.38        4.25      0.84 o 
  15   5   6        2.79        2.29      1.54 o 
  16   5   6        5.87        6.20      1.02 o 
 -19   6   6        0.34        1.11      1.00 o 
 -18   6   6       19.77       17.31      1.52 o 
 -17   6   6        0.13        0.01      0.88 o 
 -16   6   6       25.45       25.90      0.99 o 
 -15   6   6        0.05       -0.17      0.44 o 
 -14   6   6       12.52       14.59      0.74 o 
 -13   6   6        8.31        6.42      0.64 o 
 -12   6   6       35.11       39.05      1.14 o 
 -11   6   6       16.82       20.11      0.91 o 
 -10   6   6       34.85       37.88      1.48 o 
  -9   6   6      250.00      237.78      2.62 o 
  -8   6   6       33.38       35.93      0.79 o 
  -7   6   6        1.97        1.63      0.30 o 
  -6   6   6      961.84      902.93      7.04 o 
  -5   6   6      215.65      206.92      1.92 o 
  -4   6   6        9.28        8.24      0.41 o 
  -3   6   6       10.99       11.02      0.43 o 
  -2   6   6       52.53       55.97      0.84 o 
  -1   6   6      368.09      359.38      2.97 o 
   0   6   6        7.33        8.04      0.38 o 
   1   6   6      439.50      446.08      3.78 o 
   2   6   6       37.86       38.82      0.67 o 
   3   6   6      166.14      171.85      1.60 o 
   4   6   6       36.37       38.11      0.58 o 
   5   6   6       19.19       18.18      0.46 o 
   6   6   6       99.31       95.12      1.32 o 
   7   6   6        3.12        2.78      0.29 o 
   8   6   6      167.29      166.70      2.10 o 
   9   6   6      241.51      234.79      2.92 o 
  10   6   6       13.53       15.73      0.71 o 
  11   6   6       38.33       38.27      1.08 o 
  12   6   6        0.31        1.29      0.48 o 
  13   6   6        6.53        5.95      2.56 o 
  14   6   6        9.69       10.84      1.05 o 
  15   6   6        0.04       -0.05      0.70 o 
  16   6   6        0.11        0.03      0.76 o 
 -19   7   6        9.88        9.06      1.81 o 
 -18   7   6       46.73       46.94      2.29 o 
 -17   7   6        5.13        6.56      1.63 o 
 -16   7   6       17.42       17.11      1.91 o 
 -15   7   6       29.50       31.16      1.15 o 
 -14   7   6       64.79       67.32      1.68 o 
 -13   7   6       16.14       16.08      0.90 o 
 -12   7   6       69.25       68.20      1.70 o 
 -11   7   6       31.04       28.42      0.97 o 
 -10   7   6       49.71       51.00      2.28 o 
  -9   7   6        0.06        0.10      0.35 o 
  -8   7   6       10.57       10.11      0.54 o 
  -7   7   6       74.55       70.34      1.38 o 
  -6   7   6       78.73       69.90      1.06 o 
  -5   7   6      179.62      154.24      1.68 o 
  -4   7   6       45.44       53.03      1.14 o 
  -3   7   6       52.84       56.37      1.01 o 
  -2   7   6      144.37      145.90      1.70 o 
  -1   7   6       69.29       68.18      1.04 o 
   0   7   6     1317.78     1273.85     10.46 o 
   1   7   6       39.02       38.56      0.79 o 
   2   7   6       52.81       48.72      0.86 o 
   3   7   6      311.81      297.16      2.62 o 
   4   7   6        1.32        1.47      0.24 o 
   5   7   6       72.88       73.19      1.00 o 
   6   7   6        2.69        2.80      0.34 o 
   7   7   6      185.28      178.24      1.82 o 
   8   7   6       14.16       13.20      0.44 o 
   9   7   6       27.11       23.04      0.84 o 
  10   7   6       17.14       15.67      0.74 o 
  11   7   6       81.91       84.56      2.27 o 
  12   7   6       19.50       20.74      0.98 o 
  13   7   6       42.25       41.38      2.73 o 
  14   7   6        2.81        2.28      0.73 o 
  15   7   6        0.79       -0.07      0.69 o 
 -18   8   6        4.78        8.88      1.40 o 
 -17   8   6       11.61       10.91      1.41 o 
 -16   8   6       12.17       11.72      1.42 o 
 -15   8   6        3.32        4.15      1.09 o 
 -14   8   6       17.37       17.48      1.23 o 
 -13   8   6        1.17        0.61      0.51 o 
 -12   8   6       10.56       12.35      0.89 o 
 -11   8   6       25.79       25.97      1.43 o 
 -10   8   6       10.57       12.72      0.84 o 
  -9   8   6       12.64       15.73      0.76 o 
  -8   8   6      574.50      571.32      5.28 o 
  -7   8   6        2.18        2.91      0.43 o 
  -6   8   6       18.61       18.91      0.60 o 
  -5   8   6       14.40       14.80      0.62 o 
  -4   8   6       16.16       14.86      0.59 o 
  -3   8   6       22.66       17.93      0.63 o 
  -2   8   6       24.32       26.17      0.73 o 
  -1   8   6       31.16       27.70      0.75 o 
   0   8   6       80.34       82.56      1.28 o 
   1   8   6      110.24      101.83      1.57 o 
   2   8   6        2.35        1.72      0.36 o 
   3   8   6      129.60      124.95      1.64 o 
   4   8   6        9.61       11.21      0.43 o 
   5   8   6       14.43       12.79      0.48 o 
   6   8   6       12.60       14.51      0.51 o 
   7   8   6       11.96       13.65      0.50 o 
   8   8   6       15.19       13.53      0.50 o 
   9   8   6        4.56        4.20      0.36 o 
  10   8   6       14.22       16.86      0.81 o 
  11   8   6        0.01       -0.26      0.50 o 
  12   8   6       13.45       13.63      1.08 o 
  13   8   6        0.04        0.02      0.65 o 
  14   8   6       22.71       23.55      1.33 o 
  15   8   6       13.94       15.40      2.55 o 
 -17   9   6        0.01       -0.51      1.01 o 
 -16   9   6        9.97        9.85      1.34 o 
 -15   9   6       25.86       27.82      1.82 o 
 -14   9   6       18.04       18.29      2.07 o 
 -13   9   6        1.92        1.95      0.66 o 
 -12   9   6        1.98        1.82      0.61 o 
 -11   9   6        2.71        1.36      0.57 o 
 -10   9   6        0.02        0.24      0.53 o 
  -9   9   6       21.59       22.20      0.98 o 
  -8   9   6       35.46       34.29      1.10 o 
  -7   9   6        0.11       -0.33      0.33 o 
  -6   9   6        0.49        0.51      0.30 o 
  -5   9   6       23.97       23.11      0.78 o 
  -4   9   6        0.04       -0.04      0.38 o 
  -3   9   6        6.89        5.95      0.48 o 
  -2   9   6      368.46      364.76      4.36 o 
  -1   9   6        5.66        4.86      0.78 o 
   0   9   6       50.18       47.79      1.07 o 
   1   9   6       30.11       31.12      0.88 o 
   2   9   6        0.01       -0.30      0.35 o 
   3   9   6        0.01        0.09      0.36 o 
   4   9   6        1.77        1.82      0.39 o 
   5   9   6        3.78        4.68      0.50 o 
   6   9   6       46.62       46.96      1.06 o 
   7   9   6       15.41       14.66      0.72 o 
   8   9   6        6.58        6.25      0.50 o 
   9   9   6       56.07       54.32      1.25 o 
  10   9   6       12.42       14.33      3.17 o 
  11   9   6       18.16       20.13      1.40 o 
  12   9   6        0.66        0.45      0.76 o 
  13   9   6        5.62        5.14      0.95 o 
 -16  10   6       10.74        8.26      1.32 o 
 -15  10   6        2.10        3.64      1.08 o 
 -14  10   6        1.51        1.08      0.97 o 
 -13  10   6        1.89        0.97      1.27 o 
 -12  10   6        8.73        8.96      0.94 o 
 -11  10   6        2.09        1.41      0.70 o 
 -10  10   6       82.01       77.86      1.82 o 
  -9  10   6        0.22        1.12      0.56 o 
  -8  10   6        7.41        6.85      0.60 o 
  -7  10   6       56.95       59.11      1.14 o 
  -6  10   6       63.57       65.47      1.70 o 
  -5  10   6       23.58       25.06      0.85 o 
  -4  10   6        4.70        5.12      0.56 o 
  -3  10   6       73.48       72.69      1.55 o 
  -2  10   6       28.23       31.00      0.97 o 
  -1  10   6       10.31       12.18      0.66 o 
   0  10   6        0.78        0.61      0.41 o 
   1  10   6       40.61       39.97      1.17 o 
   2  10   6       40.95       40.04      1.42 o 
   3  10   6      102.71       98.17      1.80 o 
   4  10   6       49.42       50.13      1.12 o 
   5  10   6       40.71       40.98      1.15 o 
   6  10   6       35.47       32.43      1.24 o 
   7  10   6        4.16        3.92      0.55 o 
   8  10   6        0.09        0.23      0.52 o 
   9  10   6       18.82       20.15      1.25 o 
  10  10   6       15.46       14.71      1.36 o 
  11  10   6        0.48        0.95      0.84 o 
  12  10   6       58.45       63.03      2.48 o 
  13  10   6        0.30       -0.73      0.73 o 
 -15  11   6        0.27        1.54      1.19 o 
 -14  11   6        6.20        4.45      1.51 o 
 -13  11   6       23.56       28.11      2.35 o 
 -12  11   6        6.83        9.29      1.58 o 
 -11  11   6       63.16       63.67      1.91 o 
 -10  11   6        4.52        3.41      0.79 o 
  -9  11   6       30.77       28.41      1.24 o 
  -8  11   6        2.21        2.37      0.53 o 
  -7  11   6       74.87       77.26      1.80 o 
  -6  11   6        7.05        6.84      0.91 o 
  -5  11   6       23.54       24.45      1.06 o 
  -4  11   6       42.94       44.85      1.51 o 
  -3  11   6        1.24        1.40      0.49 o 
  -2  11   6        0.02       -0.07      0.47 o 
  -1  11   6        4.02        3.98      0.54 o 
   0  11   6       15.35       12.84      0.73 o 
   1  11   6        1.33        1.22      0.46 o 
   2  11   6        0.05        0.07      0.42 o 
   3  11   6        2.86        2.94      0.51 o 
   4  11   6        2.80        2.93      0.54 o 
   5  11   6        0.68        0.19      0.47 o 
   6  11   6       47.16       49.23      1.53 o 
   7  11   6        4.58        4.23      0.85 o 
   8  11   6        0.40        1.39      0.70 o 
   9  11   6        0.01        0.77      1.07 o 
  10  11   6        0.22        0.08      0.62 o 
  11  11   6       26.13       24.98      1.77 o 
  12  11   6        0.93        0.63      0.82 o 
 -14  12   6        0.05       -0.91      1.27 o 
 -13  12   6       18.26       18.83      1.92 o 
 -12  12   6        9.56        6.13      1.40 o 
 -11  12   6        7.77        5.44      1.32 o 
 -10  12   6        0.10        0.11      0.63 o 
  -9  12   6        6.41        5.29      1.21 o 
  -8  12   6        3.97        6.15      1.34 o 
  -7  12   6        7.77       11.75      1.75 o 
  -6  12   6       39.38       38.57      1.57 o 
  -5  12   6       96.07       99.95      2.26 o 
  -4  12   6        4.76        5.53      0.74 o 
  -3  12   6        3.21        3.19      0.60 o 
  -2  12   6        0.15       -0.52      0.52 o 
  -1  12   6        1.79        2.43      0.68 o 
   0  12   6        1.75        1.06      0.51 o 
   1  12   6        4.98        5.65      0.67 o 
   2  12   6        0.46        0.47      0.72 o 
   3  12   6        0.31        0.53      0.48 o 
   4  12   6       23.91       22.89      1.16 o 
   5  12   6        0.28       -0.58      0.73 o 
   6  12   6        4.17        4.05      0.94 o 
   7  12   6        2.46        0.91      1.37 o 
   8  12   6       19.73       18.16      1.26 o 
   9  12   6       11.23       14.03      1.11 o 
  10  12   6       17.13       16.82      1.08 o 
  -9  13   6       37.68       38.26      2.01 o 
  -8  13   6        1.28        1.23      1.08 o 
  -7  13   6        0.02       -0.36      0.99 o 
  -6  13   6        0.61        0.98      0.94 o 
  -5  13   6       11.64       11.49      1.30 o 
  -4  13   6       20.86       19.73      1.53 o 
  -3  13   6        0.14       -0.49      0.71 o 
  -2  13   6       32.16       25.40      1.53 o 
  -1  13   6       14.32       14.43      1.13 o 
   0  13   6        0.72        0.27      0.72 o 
   1  13   6       32.48       30.63      1.34 o 
   2  13   6        0.00        0.54      0.63 o 
   3  13   6        0.06       -0.60      0.70 o 
   4  13   6        0.57        0.17      0.73 o 
   5  13   6        1.24        0.83      0.78 o 
   6  13   6       26.91       27.21      2.13 o 
   7  13   6        7.85        9.47      1.15 o 
   8  13   6        9.85        8.56      1.09 o 
   9  13   6       30.36       34.13      1.65 o 
  -7  14   6        0.09        1.58      1.10 o 
  -6  14   6       10.96       11.25      1.32 o 
  -5  14   6       28.55       27.71      2.29 o 
  -4  14   6       24.02       22.25      2.99 o 
  -3  14   6       13.45       12.67      1.40 o 
  -2  14   6        0.33       -0.14      1.15 o 
  -1  14   6       26.63       23.17      1.41 o 
   0  14   6        0.08        0.76      0.75 o 
   1  14   6        4.11        4.69      0.92 o 
   2  14   6        3.60        4.41      0.88 o 
   3  14   6        1.75        0.93      0.83 o 
   4  14   6        4.15        4.37      0.95 o 
   5  14   6       19.19       20.34      1.33 o 
   6  14   6        0.58       -0.03      0.77 o 
   7  14   6        5.49        6.70      2.28 o 
  -6  15   6        1.33        0.93      0.95 o 
  -5  15   6        0.36       -0.92      0.92 o 
  -4  15   6        6.29        3.21      2.44 o 
  -3  15   6        0.00        0.15      0.95 o 
  -2  15   6        6.26        5.86      1.04 o 
  -1  15   6        3.07        2.77      1.51 o 
   0  15   6        2.87        2.00      0.77 o 
   1  15   6        0.49        1.26      0.94 o 
   2  15   6       12.29       11.97      2.62 o 
   3  15   6        2.82        3.16      0.96 o 
   4  15   6        0.65       -0.13      1.02 o 
 -21   1   7        0.08        0.35      1.06 o 
 -20   1   7        2.42        3.31      0.96 o 
 -19   1   7        0.16        0.16      0.77 o 
 -18   1   7       16.81       17.19      1.28 o 
 -17   1   7        9.43        9.07      0.77 o 
 -16   1   7       17.64       17.02      0.89 o 
 -15   1   7        3.09        1.99      0.48 o 
 -14   1   7       58.43       60.52      1.55 o 
 -13   1   7      159.36      159.10      2.17 o 
 -12   1   7      137.48      136.58      1.92 o 
 -11   1   7        3.56        3.88      0.43 o 
 -10   1   7       64.21       61.10      1.14 o 
  -9   1   7       18.67       17.21      0.56 o 
  -8   1   7       25.78       27.31      0.60 o 
  -7   1   7       41.39       49.97      0.75 o 
  -6   1   7      201.59      201.45      1.74 o 
  -5   1   7       13.91       19.20      0.51 o 
  -4   1   7      514.84      479.46      3.30 o 
  -3   1   7       35.91       27.68      0.48 o 
  -2   1   7      266.87      278.58      2.14 o 
  -1   1   7       51.93       54.80      0.67 o 
   0   1   7        9.73       12.80      0.35 o 
   1   1   7        7.84        5.17      0.24 o 
   2   1   7      157.43      120.65      0.92 o 
   3   1   7        0.70        0.14      0.17 o 
   4   1   7      367.69      333.65      2.56 o 
   5   1   7      226.70      239.97      1.97 o 
   6   1   7       95.63       85.82      1.08 o 
   7   1   7       72.34       69.93      0.97 o 
   8   1   7       33.63       32.34      0.77 o 
   9   1   7        1.92        2.23      0.33 o 
  10   1   7      149.63      156.91      2.45 o 
  11   1   7       51.16       54.73      1.14 o 
  12   1   7        2.21        2.64      0.46 o 
  13   1   7        5.07        5.83      0.86 o 
  14   1   7        0.05        1.08      0.73 o 
  15   1   7        1.44        1.19      0.77 o 
  16   1   7       30.25       28.62      2.90 o 
  17   1   7       31.66       28.55      1.98 o 
 -20   2   7        3.30        4.64      1.40 o 
 -19   2   7        0.05       -0.65      0.70 o 
 -18   2   7        1.14        0.84      0.69 o 
 -17   2   7        5.40        5.61      0.68 o 
 -16   2   7        4.72        2.77      0.58 o 
 -15   2   7      135.64      130.86      2.25 o 
 -14   2   7        1.55        2.08      0.59 o 
 -13   2   7       14.16       14.24      0.80 o 
 -12   2   7        8.34        7.17      0.62 o 
 -11   2   7       12.48       12.05      0.59 o 
 -10   2   7      408.32      389.63      3.70 o 
  -9   2   7       14.03       10.13      0.44 o 
  -8   2   7      105.62      106.65      1.17 o 
  -7   2   7       86.65       83.27      0.93 o 
  -6   2   7       11.60       15.42      0.41 o 
  -5   2   7       40.26       39.20      0.57 o 
  -4   2   7       77.50       82.92      0.87 o 
  -3   2   7        1.75        4.93      0.29 o 
  -2   2   7      594.82      599.69      4.25 o 
  -1   2   7       24.50       41.02      0.53 o 
   0   2   7        0.76        0.52      0.19 o 
   1   2   7        2.31        3.29      0.19 o 
   2   2   7        6.70        3.80      0.17 o 
   3   2   7        2.91        4.68      0.25 o 
   4   2   7       26.36       14.50      0.45 o 
   5   2   7        8.72        8.27      0.28 o 
   6   2   7        5.20        2.79      0.27 o 
   7   2   7        2.92        4.43      0.24 o 
   8   2   7       35.17       38.59      0.72 o 
   9   2   7       58.67       58.47      0.99 o 
  10   2   7       70.39       75.02      1.25 o 
  11   2   7       68.03       69.46      1.83 o 
  12   2   7        1.73        1.39      0.41 o 
  13   2   7        4.84        5.59      0.72 o 
  14   2   7       77.97       72.49      2.66 o 
  15   2   7        3.57        4.56      1.18 o 
  16   2   7       19.34       16.40      1.49 o 
 -20   3   7       13.47       15.89      3.47 o 
 -19   3   7        0.81        0.37      0.65 o 
 -18   3   7        0.06       -0.61      0.62 o 
 -17   3   7        0.41       -0.09      0.64 o 
 -16   3   7       22.67       21.29      0.98 o 
 -15   3   7       29.73       26.07      1.04 o 
 -14   3   7        9.47        9.60      0.70 o 
 -13   3   7        0.69        0.48      0.44 o 
 -12   3   7        7.86        9.12      0.57 o 
 -11   3   7        0.54        0.40      0.34 o 
 -10   3   7       12.83       14.04      0.61 o 
  -9   3   7       87.28      104.19      1.43 o 
  -8   3   7       54.13       43.10      0.93 o 
  -7   3   7        7.14        7.40      0.41 o 
  -6   3   7      175.89      176.40      1.52 o 
  -5   3   7       93.57       85.42      0.99 o 
  -4   3   7        0.64        3.53      0.27 o 
  -3   3   7      769.82      785.82      6.09 o 
  -2   3   7      810.34      708.04      4.98 o 
  -1   3   7        0.22        0.41      0.15 o 
   0   3   7      185.14      170.11      1.39 o 
   1   3   7        3.45        4.80      0.19 o 
   2   3   7        2.28        1.65      0.13 o 
   3   3   7      389.18      374.36      2.98 o 
   4   3   7      372.68      393.19      3.32 o 
   5   3   7      246.71      244.23      2.31 o 
   6   3   7        1.52        2.04      0.32 o 
   7   3   7      266.63      265.58      3.16 o 
   8   3   7       11.77       12.56      0.55 o 
   9   3   7       55.73       55.54      1.05 o 
  10   3   7       33.11       33.52      0.88 o 
  11   3   7        7.82        8.79      0.51 o 
  12   3   7       50.86       48.62      1.06 o 
  13   3   7        0.78        0.85      0.79 o 
  14   3   7       23.15       23.38      1.45 o 
  15   3   7        1.01        1.87      1.28 o 
  16   3   7        0.20        0.59      0.79 o 
 -20   4   7        0.85        0.48      1.02 o 
 -19   4   7        1.18        0.14      0.93 o 
 -18   4   7       26.88       27.41      1.30 o 
 -17   4   7       46.83       46.71      1.63 o 
 -16   4   7       69.17       68.73      1.83 o 
 -15   4   7       70.93       69.56      1.50 o 
 -14   4   7       34.20       36.03      1.27 o 
 -13   4   7        0.08       -0.01      0.46 o 
 -12   4   7       13.70       11.81      0.72 o 
 -11   4   7       33.20       33.35      1.00 o 
 -10   4   7       26.80       24.12      0.72 o 
  -9   4   7      128.39      119.55      1.81 o 
  -8   4   7       87.09       67.97      1.10 o 
  -7   4   7        0.04        0.23      0.22 o 
  -6   4   7       80.61       76.00      0.83 o 
  -5   4   7        1.28        1.51      0.21 o 
  -4   4   7       45.03       54.81      0.86 o 
  -3   4   7      447.25      460.43      3.83 o 
  -2   4   7      227.17      233.75      2.18 o 
  -1   4   7       48.71       43.42      0.71 o 
   0   4   7      449.75      437.03      3.38 o 
   1   4   7      350.05      354.13      2.46 o 
   2   4   7       13.54       11.89      0.25 o 
   3   4   7      932.86      896.23      6.78 o 
   4   4   7       48.76       39.85      0.77 o 
   5   4   7       11.47        7.04      0.41 o 
   6   4   7        0.03       -0.13      0.28 o 
   7   4   7       12.99       10.03      0.61 o 
   8   4   7        0.38        0.47      0.38 o 
   9   4   7       20.92       21.80      0.66 o 
  10   4   7       15.30       15.53      0.82 o 
  11   4   7       48.02       49.77      1.32 o 
  12   4   7        1.20        1.07      0.49 o 
  13   4   7       58.77       63.29      2.08 o 
  14   4   7        3.60        4.18      0.81 o 
  15   4   7        2.14        3.67      1.70 o 
  16   4   7       49.81       55.37      3.63 o 
 -20   5   7       28.62       30.81      3.29 o 
 -19   5   7        0.63        1.50      1.02 o 
 -18   5   7        0.06       -0.59      0.59 o 
 -17   5   7        5.50        6.73      0.83 o 
 -16   5   7        0.24       -0.38      0.50 o 
 -15   5   7        6.00        5.05      0.85 o 
 -14   5   7       16.18       14.22      0.97 o 
 -13   5   7        3.68        4.49      0.93 o 
 -12   5   7       49.14       50.88      1.43 o 
 -11   5   7      170.75      163.46      2.39 o 
 -10   5   7        2.43        2.36      0.38 o 
  -9   5   7       69.12       72.59      1.14 o 
  -8   5   7      102.94       84.11      1.20 o 
  -7   5   7       69.32       57.04      0.93 o 
  -6   5   7      183.19      155.24      1.57 o 
  -5   5   7       44.77       38.87      0.72 o 
  -4   5   7       12.98       10.45      0.40 o 
  -3   5   7        4.77        4.32      0.32 o 
  -2   5   7      402.37      381.72      3.31 o 
  -1   5   7      126.33      119.05      1.37 o 
   0   5   7      128.49      122.30      1.37 o 
   1   5   7      272.92      257.16      2.35 o 
   2   5   7       18.90       23.87      0.48 o 
   3   5   7      498.65      457.92      3.40 o 
   4   5   7       48.13       46.59      0.77 o 
   5   5   7       16.19       10.00      0.54 o 
   6   5   7       33.46       36.24      1.00 o 
   7   5   7       22.90       27.06      0.92 o 
   8   5   7       52.06       51.82      1.40 o 
   9   5   7      262.47      264.84      3.75 o 
  10   5   7       37.82       37.14      1.30 o 
  11   5   7       73.41       74.28      1.87 o 
  12   5   7        1.35        0.80      0.46 o 
  13   5   7       20.10       19.93      1.14 o 
  14   5   7        0.24        0.25      0.61 o 
  15   5   7        0.35        0.54      0.63 o 
  16   5   7        4.74        4.51      1.81 o 
 -19   6   7        0.68        2.40      1.07 o 
 -18   6   7        0.74        1.54      1.02 o 
 -17   6   7       12.77       10.25      1.65 o 
 -16   6   7        0.78        0.91      0.59 o 
 -15   6   7       26.76       28.81      1.18 o 
 -14   6   7        3.61        3.81      0.60 o 
 -13   6   7       24.97       26.13      1.11 o 
 -12   6   7        9.15        7.30      0.80 o 
 -11   6   7        4.60        5.26      0.79 o 
 -10   6   7       16.82       14.95      0.60 o 
  -9   6   7        0.11       -0.07      0.30 o 
  -8   6   7        5.23        5.32      0.43 o 
  -7   6   7        8.67        7.29      0.41 o 
  -6   6   7        6.56        5.74      0.42 o 
  -5   6   7       16.76       10.73      0.49 o 
  -4   6   7        1.85        2.23      0.31 o 
  -3   6   7       40.63       48.92      0.82 o 
  -2   6   7      234.54      233.60      2.41 o 
  -1   6   7       62.51       52.67      0.88 o 
   0   6   7      417.99      428.16      3.69 o 
   1   6   7      154.76      160.95      1.72 o 
   2   6   7       12.11       13.26      0.45 o 
   3   6   7      145.10      150.53      1.46 o 
   4   6   7       36.40       37.64      0.91 o 
   5   6   7       55.52       51.33      0.98 o 
   6   6   7        5.00        3.26      0.49 o 
   7   6   7        0.30       -0.42      0.42 o 
   8   6   7        2.71        2.78      0.58 o 
   9   6   7        2.61        2.59      0.60 o 
  10   6   7       64.17       66.76      2.05 o 
  11   6   7        1.76        1.90      0.65 o 
  12   6   7        0.92        2.00      0.98 o 
  13   6   7       24.61       29.37      2.70 o 
  14   6   7        2.05        0.43      1.45 o 
  15   6   7        8.84        5.90      1.92 o 
 -19   7   7       15.65       21.33      2.55 o 
 -18   7   7        0.64        0.59      1.01 o 
 -17   7   7       37.36       32.10      1.92 o 
 -16   7   7        0.68        0.99      0.66 o 
 -15   7   7        3.03        1.92      0.69 o 
 -14   7   7        5.76        5.33      0.66 o 
 -13   7   7        2.31        1.88      0.60 o 
 -12   7   7       11.10        9.51      0.70 o 
 -11   7   7        0.54        0.94      0.55 o 
 -10   7   7       35.81       36.13      0.96 o 
  -9   7   7      113.89      107.69      1.50 o 
  -8   7   7       14.19       13.93      0.85 o 
  -7   7   7       91.86       98.03      1.35 o 
  -6   7   7      104.56       87.93      1.56 o 
  -5   7   7        8.41        6.99      0.50 o 
  -4   7   7        2.61        1.87      0.41 o 
  -3   7   7      131.67      116.28      1.57 o 
  -2   7   7       71.87       66.79      1.06 o 
  -1   7   7       21.23       24.76      0.66 o 
   0   7   7       34.57       34.30      0.79 o 
   1   7   7       18.81       16.94      0.54 o 
   2   7   7       13.02       15.52      0.52 o 
   3   7   7      207.37      210.55      2.17 o 
   4   7   7      352.82      339.85      2.84 o 
   5   7   7       11.20        7.75      0.72 o 
   6   7   7       69.12       66.68      1.03 o 
   7   7   7       71.81       75.52      1.61 o 
   8   7   7       12.47       13.83      0.82 o 
   9   7   7        3.00        3.54      0.65 o 
  10   7   7       16.12       14.86      1.02 o 
  11   7   7      173.73      172.05      4.12 o 
  12   7   7        9.12       12.05      2.07 o 
  13   7   7        1.70        2.42      1.55 o 
  14   7   7        1.28        0.39      1.38 o 
  15   7   7        0.33        1.14      1.73 o 
 -18   8   7        7.94        6.78      1.28 o 
 -17   8   7        0.31       -0.26      1.92 o 
 -16   8   7       21.74       23.96      3.40 o 
 -15   8   7       64.26       65.19      1.83 o 
 -14   8   7       17.07       19.77      1.17 o 
 -13   8   7       31.79       32.43      1.27 o 
 -12   8   7       35.66       35.06      1.31 o 
 -11   8   7        4.39        2.79      0.61 o 
 -10   8   7        8.78       10.12      0.78 o 
  -9   8   7       73.48       76.61      1.37 o 
  -8   8   7        0.14       -0.11      0.33 o 
  -7   8   7       37.49       36.74      0.93 o 
  -6   8   7      116.26      110.50      1.66 o 
  -5   8   7      154.49      152.36      2.00 o 
  -4   8   7       61.29       63.31      1.18 o 
  -3   8   7      236.58      216.93      2.47 o 
  -2   8   7      250.10      242.84      2.66 o 
  -1   8   7       30.34       32.01      0.89 o 
   0   8   7       11.20       11.10      0.67 o 
   1   8   7       50.46       47.04      0.97 o 
   2   8   7        6.41        7.21      0.44 o 
   3   8   7       12.38       12.36      0.53 o 
   4   8   7       81.42       77.04      1.09 o 
   5   8   7       10.12       10.10      0.47 o 
   6   8   7       87.55       89.56      1.80 o 
   7   8   7        0.01       -0.31      0.31 o 
   8   8   7       34.87       39.74      0.98 o 
   9   8   7        2.77        4.16      0.72 o 
  10   8   7        0.34        0.31      0.71 o 
  11   8   7       45.61       44.61      3.37 o 
  12   8   7        0.37        1.19      1.40 o 
  13   8   7        3.88        3.56      1.71 o 
  14   8   7        1.65        1.71      1.64 o 
 -17   9   7        0.17        0.16      1.02 o 
 -16   9   7       23.66       21.37      2.89 o 
 -15   9   7       70.69       73.83      2.71 o 
 -14   9   7        9.91       10.37      1.05 o 
 -13   9   7       14.00       14.87      1.84 o 
 -12   9   7        5.24        2.80      0.68 o 
 -11   9   7       81.15       75.94      1.84 o 
 -10   9   7       31.19       31.29      1.20 o 
  -9   9   7        3.12        1.58      0.48 o 
  -8   9   7       33.71       33.76      0.89 o 
  -7   9   7        8.44        8.61      0.64 o 
  -6   9   7       84.12       81.97      1.46 o 
  -5   9   7       24.87       24.34      0.82 o 
  -4   9   7      114.91      113.22      1.82 o 
  -3   9   7        0.54        0.92      0.37 o 
  -2   9   7       95.00       96.20      1.52 o 
  -1   9   7        7.67        5.62      0.49 o 
   0   9   7       14.16       17.04      0.71 o 
   1   9   7       34.71       33.76      1.00 o 
   2   9   7       63.56       62.40      1.33 o 
   3   9   7      110.13      113.46      3.14 o 
   4   9   7       36.48       37.27      0.89 o 
   5   9   7      159.67      159.12      2.24 o 
   6   9   7      122.83      124.27      1.85 o 
   7   9   7       14.41       14.92      0.79 o 
   8   9   7        0.42        0.03      0.38 o 
   9   9   7      100.06      107.69      3.83 o 
  10   9   7        7.05        3.93      1.84 o 
  11   9   7        3.60        1.30      1.68 o 
  12   9   7        1.25       -1.06      1.58 o 
  13   9   7        2.34        0.52      1.64 o 
 -16  10   7        2.17        0.08      1.04 o 
 -15  10   7        2.73       -0.52      1.30 o 
 -14  10   7        3.98        2.94      1.43 o 
 -13  10   7       22.56       24.55      1.45 o 
 -12  10   7       16.89       20.09      1.28 o 
 -11  10   7        9.05       11.21      1.30 o 
 -10  10   7      225.51      219.66      4.06 o 
  -9  10   7      109.94      108.14      2.45 o 
  -8  10   7       19.33       19.71      0.97 o 
  -7  10   7       62.45       62.16      1.34 o 
  -6  10   7       83.76       82.17      1.53 o 
  -5  10   7      134.55      129.88      1.96 o 
  -4  10   7      130.43      122.75      1.87 o 
  -3  10   7       25.77       23.68      1.08 o 
  -2  10   7       74.57       74.36      1.46 o 
  -1  10   7        3.88        2.92      0.60 o 
   0  10   7      149.73      144.15      2.11 o 
   1  10   7       64.51       63.97      1.44 o 
   2  10   7        1.17        0.96      0.55 o 
   3  10   7       96.33       96.14      1.77 o 
   4  10   7        2.53        4.01      0.53 o 
   5  10   7        0.19        0.02      0.41 o 
   6  10   7       12.41       14.77      0.95 o 
   7  10   7        5.86        5.07      0.62 o 
   8  10   7        9.00        8.62      1.30 o 
   9  10   7       49.94       56.16      2.12 o 
 -15  11   7       10.33        8.44      1.73 o 
 -14  11   7        0.72       -1.08      1.12 o 
 -13  11   7      100.74       97.47      3.67 o 
 -12  11   7       95.68      101.06      2.49 o 
 -11  11   7       61.05       68.54      2.02 o 
 -10  11   7       10.50       10.40      1.65 o 
  -9  11   7       49.49       52.62      2.36 o 
  -8  11   7       80.30       80.89      1.93 o 
  -7  11   7        1.26        1.45      0.65 o 
  -6  11   7       22.35       22.72      0.97 o 
  -5  11   7        8.57        9.43      0.73 o 
  -4  11   7       85.32       85.41      1.70 o 
  -3  11   7        7.05        7.60      0.71 o 
  -2  11   7        1.99        1.01      0.53 o 
  -1  11   7       61.64       64.07      1.42 o 
   0  11   7       25.98       25.41      0.93 o 
   1  11   7       75.82       78.52      1.56 o 
   2  11   7       65.56       67.85      1.44 o 
   3  11   7       44.68       45.45      1.25 o 
   4  11   7       20.38       19.21      1.04 o 
   5  11   7       41.94       43.56      1.95 o 
   6  11   7       10.74        9.44      0.97 o 
   7  11   7       23.37       24.84      1.32 o 
   8  11   7        2.66        3.85      0.72 o 
   9  11   7       19.60       18.18      1.36 o 
 -13  12   7       14.31       15.46      1.55 o 
 -11  12   7        2.69        2.25      1.10 o 
 -10  12   7        4.11        4.62      1.27 o 
  -9  12   7        3.64        6.37      1.40 o 
  -8  12   7        7.62        7.68      1.19 o 
  -7  12   7      104.58      100.27      3.10 o 
  -6  12   7        0.30        0.51      0.89 o 
  -5  12   7        8.57        8.62      0.81 o 
  -4  12   7       74.34       75.16      1.83 o 
  -3  12   7       80.50       81.20      2.13 o 
  -2  12   7       72.92       69.29      2.17 o 
  -1  12   7       28.88       27.95      1.25 o 
   0  12   7       73.21       75.35      2.17 o 
   1  12   7       41.95       42.63      1.36 o 
   2  12   7       19.34       20.78      1.11 o 
   3  12   7       13.70       12.42      0.88 o 
   4  12   7        0.62        0.66      0.79 o 
   5  12   7        2.14        2.23      0.84 o 
   6  12   7        0.10       -0.29      0.73 o 
   7  12   7       17.91       18.67      1.21 o 
   8  12   7        0.49        0.40      0.78 o 
   9  12   7       26.87       31.92      1.86 o 
 -10  13   7       72.96       75.47      2.89 o 
  -9  13   7       45.64       48.78      2.63 o 
  -8  13   7       26.02       24.41      2.38 o 
  -7  13   7       49.94       50.86      3.40 o 
  -6  13   7       25.99       26.04      1.88 o 
  -5  13   7        8.68       10.55      1.11 o 
  -4  13   7        6.90        7.43      1.00 o 
  -3  13   7        1.48        3.58      0.90 o 
  -2  13   7        8.92        9.61      1.05 o 
  -1  13   7       15.82       16.57      1.21 o 
   0  13   7        1.57        2.23      0.82 o 
   1  13   7       38.46       37.02      2.23 o 
   2  13   7       12.03       12.66      0.96 o 
   3  13   7       18.13       17.03      1.20 o 
   4  13   7       91.79       92.83      2.43 o 
   5  13   7        6.69        8.31      1.48 o 
   6  13   7       30.63       30.01      2.41 o 
   7  13   7        6.91        5.47      0.95 o 
   8  13   7        0.01        0.16      0.72 o 
  -8  14   7        0.84       -0.11      1.12 o 
  -7  14   7        0.00       -0.75      0.94 o 
  -6  14   7        3.30        2.07      1.06 o 
  -5  14   7       47.79       49.94      2.35 o 
  -4  14   7       21.58       20.07      1.37 o 
  -3  14   7        3.24        3.13      1.57 o 
  -2  14   7      112.44      107.50      3.52 o 
  -1  14   7       29.35       34.74      1.65 o 
   0  14   7        9.84       10.51      1.11 o 
   1  14   7       10.01        9.73      0.93 o 
   2  14   7        0.06       -0.64      0.64 o 
   3  14   7        1.26        2.54      0.88 o 
   4  14   7        1.20        0.84      0.84 o 
   5  14   7        0.39        0.77      0.86 o 
   6  14   7        0.60        1.67      1.09 o 
  -6  15   7        7.89        9.34      1.59 o 
  -5  15   7        7.01        7.24      1.30 o 
  -4  15   7        1.37        2.57      0.96 o 
  -3  15   7       10.91       11.97      1.58 o 
  -2  15   7        2.17        2.65      0.96 o 
  -1  15   7        6.35        6.10      1.08 o 
   0  15   7        0.61        0.33      0.75 o 
   1  15   7        0.71        0.17      0.74 o 
   2  15   7       13.39       14.58      1.58 o 
 -20   0   8        0.19        0.63      1.19 o 
 -19   0   8       26.27       23.52      2.12 o 
 -18   0   8        9.34        7.65      1.15 o 
 -17   0   8        0.38       -0.77      0.77 o 
 -16   0   8        4.45        3.85      0.80 o 
 -15   0   8       42.74       42.55      1.97 o 
 -14   0   8       39.09       37.31      1.51 o 
 -13   0   8      155.50      157.29      3.11 o 
 -12   0   8     1259.12     1193.59     14.99 o 
 -11   0   8      163.02      174.67      3.18 o 
 -10   0   8      256.13      247.28      3.97 o 
  -9   0   8      157.84      164.42      2.61 o 
  -8   0   8      454.57      432.84      5.33 o 
  -7   0   8       53.09       47.85      1.18 o 
  -6   0   8        0.36        0.26      0.29 o 
  -5   0   8      272.75      251.98      2.94 o 
  -4   0   8      109.84       96.18      1.41 o 
  -3   0   8       13.82       11.64      0.59 o 
  -2   0   8       49.53       50.28      1.13 o 
  -1   0   8      606.99      590.08      6.78 o 
   0   0   8      850.10      775.96      8.65 o 
   1   0   8      351.04      353.20      4.34 o 
   2   0   8     2081.29     1783.04     16.99 o 
   3   0   8      257.85      259.10      3.25 o 
   4   0   8      940.33      966.07     10.65 o 
   5   0   8       52.88       59.76      1.23 o 
   6   0   8       82.15       94.14      1.68 o 
   7   0   8       75.88       82.88      1.59 o 
   8   0   8       40.84       48.18      1.21 o 
   9   0   8       25.99       22.18      0.98 o 
  10   0   8       56.10       53.89      1.54 o 
  11   0   8       33.71       34.05      1.75 o 
  12   0   8      107.70      104.03      2.40 o 
  13   0   8       14.65       13.26      1.53 o 
  14   0   8        9.56       12.22      1.55 o 
  15   0   8       82.45       75.94      3.41 o 
  16   0   8       33.83       34.48      2.40 o 
 -20   1   8       41.43       42.39      1.65 o 
 -19   1   8       19.70       19.19      1.20 o 
 -18   1   8       15.11       13.50      1.32 o 
 -17   1   8      117.88      119.12      2.39 o 
 -16   1   8        6.84        7.46      0.67 o 
 -15   1   8       62.09       61.96      1.51 o 
 -14   1   8        5.97        6.66      0.64 o 
 -13   1   8       22.97       24.39      0.85 o 
 -12   1   8       73.02       70.78      1.36 o 
 -11   1   8        1.47        0.87      0.37 o 
 -10   1   8        1.52        3.88      0.80 o 
  -9   1   8       14.63       16.31      0.55 o 
  -8   1   8       69.09       69.17      1.05 o 
  -7   1   8      619.84      600.42      4.64 o 
  -6   1   8     1120.07     1100.12      7.94 o 
  -5   1   8       13.41       12.50      0.36 o 
  -4   1   8     2140.60     2060.23     13.64 o 
  -3   1   8       37.74       33.83      0.54 o 
  -2   1   8      458.58      485.27      3.78 o 
  -1   1   8       36.84       35.25      0.65 o 
   0   1   8        0.10        0.61      0.21 o 
   1   1   8      178.77      169.06      1.68 o 
   2   1   8        0.43        0.87      0.22 o 
   3   1   8       27.75       31.86      0.63 o 
   4   1   8        0.06        1.29      0.20 o 
   5   1   8        2.14        2.02      0.24 o 
   6   1   8      137.65      134.57      1.49 o 
   7   1   8       80.53       79.83      1.08 o 
   8   1   8       23.28       20.48      0.57 o 
   9   1   8       26.71       24.43      0.68 o 
  10   1   8      155.65      155.26      2.04 o 
  11   1   8       22.77       22.24      0.75 o 
  12   1   8       48.32       50.84      1.24 o 
  13   1   8       15.92       16.84      2.63 o 
  14   1   8       49.02       47.60      1.86 o 
  15   1   8        1.39        1.67      0.77 o 
  16   1   8        1.01        0.04      0.83 o 
 -20   2   8       11.53       11.66      1.18 o 
 -19   2   8        0.49        1.16      0.74 o 
 -18   2   8        0.26       -0.63      0.65 o 
 -17   2   8        1.44        1.89      0.71 o 
 -16   2   8       32.55       30.89      1.06 o 
 -15   2   8       47.29       47.84      1.34 o 
 -14   2   8      162.36      168.22      2.55 o 
 -13   2   8      120.58      126.99      1.93 o 
 -12   2   8       46.12       46.54      1.20 o 
 -11   2   8      135.53      141.61      2.16 o 
 -10   2   8      466.14      437.70      5.23 o 
  -9   2   8      182.62      187.85      2.15 o 
  -8   2   8       46.50       41.24      0.87 o 
  -7   2   8      144.69      147.21      1.55 o 
  -6   2   8      241.43      248.79      2.00 o 
  -5   2   8        8.08        7.84      0.33 o 
  -4   2   8        0.64        0.50      0.22 o 
  -3   2   8       69.32       69.85      0.85 o 
  -2   2   8       15.99       18.63      0.42 o 
  -1   2   8       52.04       42.10      0.67 o 
   0   2   8      128.59      114.54      1.21 o 
   1   2   8      116.37      124.25      1.18 o 
   2   2   8     1694.82     1600.00     10.25 o 
   3   2   8       49.61       34.04      0.46 o 
   4   2   8      921.06      879.05      6.50 o 
   5   2   8      436.54      408.92      3.82 o 
   6   2   8       21.02       25.85      0.63 o 
   7   2   8       74.75       73.32      1.41 o 
   8   2   8       26.48       25.19      0.73 o 
   9   2   8        2.29        3.40      0.54 o 
  10   2   8        2.95        2.60      0.34 o 
  11   2   8        3.05        4.94      0.44 o 
  12   2   8       32.36       33.71      0.95 o 
  13   2   8       14.33       11.88      0.99 o 
  14   2   8       30.42       36.22      1.94 o 
  15   2   8       63.23       62.51      2.11 o 
  16   2   8        0.98        0.14      0.75 o 
 -20   3   8       10.63        9.39      0.92 o 
 -19   3   8       10.61       10.78      1.77 o 
 -18   3   8       22.64       20.82      1.24 o 
 -17   3   8       50.14       47.02      2.38 o 
 -16   3   8        0.22        0.53      0.54 o 
 -15   3   8      337.81      335.51      3.88 o 
 -14   3   8      124.55      125.24      1.99 o 
 -13   3   8       65.73       65.77      1.47 o 
 -12   3   8       34.34       36.40      1.47 o 
 -11   3   8        9.86       10.23      0.64 o 
 -10   3   8       15.35       14.44      0.60 o 
  -9   3   8      397.58      381.71      3.67 o 
  -8   3   8       42.75       50.51      0.85 o 
  -7   3   8      127.37      138.09      1.35 o 
  -6   3   8       52.33       57.57      1.04 o 
  -5   3   8      601.05      568.14      4.43 o 
  -4   3   8     1719.87     1681.48     11.86 o 
  -3   3   8        5.44        5.79      0.32 o 
  -2   3   8     2065.86     2005.25     13.30 o 
  -1   3   8      874.42      802.49      5.61 o 
   0   3   8      127.50      128.84      1.34 o 
   1   3   8       31.36       39.31      0.58 o 
   2   3   8       38.71       40.88      0.59 o 
   3   3   8       70.27       81.12      1.18 o 
   4   3   8      227.12      205.33      2.22 o 
   5   3   8      128.31      118.96      1.79 o 
   6   3   8       15.57       15.47      0.65 o 
   7   3   8       17.84       16.78      0.73 o 
   8   3   8      353.37      352.62      4.07 o 
   9   3   8      223.66      225.63      3.26 o 
  10   3   8       39.87       40.67      0.97 o 
  11   3   8      134.46      139.52      2.19 o 
  12   3   8       45.68       47.86      1.35 o 
  13   3   8       16.00       18.67      1.10 o 
  14   3   8       17.58       18.11      1.68 o 
  15   3   8        7.05        6.11      0.84 o 
  16   3   8        8.30        9.09      1.04 o 
 -20   4   8        9.75       10.41      1.35 o 
 -19   4   8        2.98        3.17      0.80 o 
 -18   4   8        5.03        7.81      0.92 o 
 -17   4   8       29.43       24.08      2.83 o 
 -16   4   8        4.44        5.94      0.69 o 
 -15   4   8        0.66       -0.23      0.61 o 
 -14   4   8       48.40       50.82      1.28 o 
 -13   4   8       45.04       47.85      1.44 o 
 -12   4   8       24.71       27.63      1.05 o 
 -11   4   8      256.47      248.55      3.52 o 
 -10   4   8       36.55       37.76      0.90 o 
  -9   4   8      157.38      165.14      1.99 o 
  -8   4   8      468.25      447.57      4.16 o 
  -7   4   8       89.07       81.80      1.01 o 
  -6   4   8       30.15       32.47      0.58 o 
  -5   4   8       29.04       34.20      0.97 o 
  -4   4   8       13.64       12.94      0.46 o 
  -3   4   8       87.28       68.82      0.99 o 
  -2   4   8       71.83       77.56      1.24 o 
  -1   4   8      470.15      454.36      3.59 o 
   0   4   8      126.69      125.30      1.29 o 
   1   4   8       38.22       46.79      0.91 o 
   2   4   8      261.00      251.10      2.40 o 
   3   4   8      114.25      114.98      1.50 o 
   4   4   8      477.75      443.13      3.80 o 
   5   4   8        5.71        6.61      0.43 o 
   6   4   8        9.56       10.26      0.73 o 
   7   4   8      431.29      418.47      4.64 o 
   8   4   8        5.72        6.69      0.61 o 
   9   4   8       72.28       85.38      1.71 o 
  10   4   8        7.54        6.40      0.66 o 
  11   4   8        3.73        4.94      1.29 o 
  12   4   8       29.52       33.90      2.61 o 
  13   4   8       15.80       13.73      1.92 o 
  14   4   8       22.63       18.27      2.20 o 
  15   4   8       17.09       17.51      2.22 o 
 -19   5   8       20.62       20.03      1.68 o 
 -18   5   8        2.21        3.12      0.78 o 
 -17   5   8      133.14      125.35      2.78 o 
 -16   5   8       21.21       24.69      2.22 o 
 -15   5   8       25.80       26.38      1.20 o 
 -14   5   8       31.57       29.44      1.18 o 
 -13   5   8        1.20        1.94      0.57 o 
 -12   5   8       69.96       73.05      2.05 o 
 -11   5   8       23.94       23.75      1.50 o 
 -10   5   8       11.98       11.07      0.59 o 
  -9   5   8        4.03        3.24      0.38 o 
  -8   5   8        1.10        0.31      0.29 o 
  -7   5   8      154.18      138.63      1.59 o 
  -6   5   8      124.21      134.34      1.53 o 
  -5   5   8       80.86       93.18      1.27 o 
  -4   5   8       77.35       85.46      1.33 o 
  -3   5   8      227.49      230.59      2.28 o 
  -2   5   8      511.17      500.70      4.21 o 
  -1   5   8       36.98       38.58      0.74 o 
   0   5   8       58.93       60.57      1.02 o 
   1   5   8     1190.01     1182.03      8.51 o 
   2   5   8       19.54       20.75      0.42 o 
   3   5   8       26.23       30.46      0.98 o 
   4   5   8       64.45       60.14      1.36 o 
   5   5   8      260.40      247.77      2.84 o 
   6   5   8       28.33       28.55      0.94 o 
   7   5   8      132.53      127.81      2.48 o 
   8   5   8      103.90       96.48      2.01 o 
   9   5   8       12.73       13.16      0.89 o 
  10   5   8       36.70       33.93      1.68 o 
  11   5   8       24.93       25.60      1.38 o 
  12   5   8        1.61        1.53      1.34 o 
  13   5   8       20.99       22.93      2.40 o 
  14   5   8       14.30       12.03      2.03 o 
  15   5   8       11.41       10.11      2.07 o 
 -19   6   8       23.58       21.27      1.74 o 
 -18   6   8       73.00       71.27      2.75 o 
 -17   6   8        0.11       -0.60      0.66 o 
 -16   6   8       29.15       32.96      2.55 o 
 -15   6   8        5.92        4.72      0.73 o 
 -14   6   8        0.42        0.64      0.76 o 
 -13   6   8       34.30       32.78      1.54 o 
 -12   6   8       26.28       27.22      1.01 o 
 -11   6   8      209.98      216.35      2.98 o 
 -10   6   8      235.21      235.99      2.52 o 
  -9   6   8      166.68      164.31      1.92 o 
  -8   6   8      200.41      198.79      2.14 o 
  -7   6   8      151.30      149.94      1.69 o 
  -6   6   8       76.84       74.42      1.35 o 
  -5   6   8      389.79      371.30      3.61 o 
  -4   6   8       20.14       18.85      0.78 o 
  -3   6   8       25.69       24.95      0.66 o 
  -2   6   8        0.35        0.32      0.26 o 
  -1   6   8      284.57      264.56      2.83 o 
   0   6   8       26.31       24.49      0.62 o 
   1   6   8      746.78      737.33      5.91 o 
   2   6   8      192.48      182.77      1.87 o 
   3   6   8        0.62        0.25      0.29 o 
   4   6   8       51.31       53.01      1.43 o 
   5   6   8      151.56      150.69      2.48 o 
   6   6   8       69.33       67.41      1.47 o 
   7   6   8      127.73      127.60      2.14 o 
   8   6   8        0.51        1.50      0.54 o 
   9   6   8      205.33      212.83      3.70 o 
  10   6   8        2.12        2.08      0.73 o 
  11   6   8       18.75       18.19      1.41 o 
  12   6   8       33.46       35.13      2.89 o 
  13   6   8       29.39       27.99      2.72 o 
  14   6   8       22.37       20.04      2.50 o 
 -18   7   8        0.54        1.06      0.89 o 
 -17   7   8       60.91       64.31      1.66 o 
 -16   7   8       17.75       17.76      1.01 o 
 -15   7   8       26.16       29.73      1.20 o 
 -14   7   8        0.99        0.16      0.68 o 
 -13   7   8        2.59        2.19      0.67 o 
 -12   7   8       47.68       45.74      1.79 o 
 -11   7   8       49.35       50.87      1.33 o 
 -10   7   8       39.64       40.31      0.99 o 
  -9   7   8        6.05        5.54      0.46 o 
  -8   7   8        0.08       -0.17      0.29 o 
  -7   7   8       43.75       43.96      1.02 o 
  -6   7   8        3.50        3.53      0.44 o 
  -5   7   8       42.45       40.12      1.25 o 
  -4   7   8       49.21       47.82      1.00 o 
  -3   7   8       27.43       30.64      0.87 o 
  -2   7   8       39.67       44.20      0.89 o 
  -1   7   8       98.41      100.84      1.38 o 
   0   7   8       62.02       60.31      1.03 o 
   1   7   8      455.93      446.37      3.92 o 
   2   7   8        0.14        0.07      0.26 o 
   3   7   8       62.80       62.21      0.95 o 
   4   7   8       29.66       30.13      0.79 o 
   5   7   8       31.30       30.28      1.12 o 
   6   7   8        0.04        0.65      0.50 o 
   7   7   8      116.56      113.32      2.26 o 
   8   7   8       10.09        7.94      0.90 o 
   9   7   8        0.27        0.06      0.58 o 
  10   7   8       16.93       16.47      1.21 o 
  11   7   8       37.25       37.66      3.07 o 
  12   7   8        1.00        2.46      1.51 o 
  13   7   8       16.01       16.09      2.46 o 
  14   7   8        9.28        8.34      2.07 o 
 -17   8   8        2.16        0.85      1.08 o 
 -16   8   8        3.20        3.53      0.80 o 
 -15   8   8        0.12       -1.14      1.14 o 
 -14   8   8        0.89        0.37      0.82 o 
 -13   8   8        1.28        0.87      0.64 o 
 -12   8   8        2.28        2.54      0.69 o 
 -11   8   8       87.95       91.37      3.38 o 
 -10   8   8        1.41        1.56      0.43 o 
  -9   8   8      125.48      128.24      1.70 o 
  -8   8   8      191.17      192.85      2.66 o 
  -7   8   8      193.63      194.03      2.45 o 
  -6   8   8       21.11       20.58      0.76 o 
  -5   8   8        3.30        2.16      0.42 o 
  -4   8   8       82.50       83.27      1.39 o 
  -3   8   8       22.84       25.01      0.76 o 
  -2   8   8        5.59        4.71      0.48 o 
  -1   8   8       97.19       98.44      1.60 o 
   0   8   8        0.34        0.54      0.36 o 
   1   8   8        0.31        0.73      0.39 o 
   2   8   8       62.88       65.58      1.40 o 
   3   8   8       90.44       91.50      1.51 o 
   4   8   8       62.75       63.41      1.02 o 
   5   8   8       25.35       24.07      0.72 o 
   6   8   8       27.98       31.20      1.23 o 
   7   8   8      106.28      105.59      2.24 o 
   8   8   8       15.78       16.69      1.08 o 
   9   8   8       75.55       78.71      3.14 o 
  10   8   8       10.82       11.34      2.12 o 
  11   8   8        0.03        1.45      1.45 o 
  12   8   8        7.49       10.95      2.20 o 
  13   8   8        3.17        0.97      1.66 o 
 -17   9   8        4.25        7.05      1.31 o 
 -16   9   8        0.31        0.93      1.04 o 
 -15   9   8       75.02       78.30      2.34 o 
 -14   9   8       54.95       61.38      2.15 o 
 -13   9   8       62.82       67.84      2.30 o 
 -12   9   8        4.56        3.80      0.78 o 
 -11   9   8        9.14       11.92      0.86 o 
 -10   9   8       56.22       56.10      2.28 o 
  -9   9   8      107.55      110.93      1.85 o 
  -8   9   8       18.91       18.32      0.82 o 
  -7   9   8        0.01       -0.30      0.40 o 
  -6   9   8       13.78       14.21      0.88 o 
  -5   9   8       28.30       29.56      0.92 o 
  -4   9   8       27.49       24.73      0.89 o 
  -3   9   8       91.66       94.33      1.55 o 
  -2   9   8      217.90      206.15      2.48 o 
  -1   9   8      172.26      169.69      2.35 o 
   0   9   8       45.53       46.89      1.12 o 
   1   9   8        6.05        5.08      0.53 o 
   2   9   8        0.74        1.03      0.42 o 
   3   9   8       33.28       34.07      0.96 o 
   4   9   8       29.92       30.84      0.98 o 
   5   9   8       14.92       14.17      1.00 o 
   6   9   8        4.06        5.69      0.63 o 
   7   9   8        0.30        0.49      0.70 o 
   8   9   8       19.86       20.38      2.57 o 
  10   9   8        1.76        3.93      1.77 o 
  11   9   8        8.03        6.97      2.03 o 
  12   9   8       36.79       38.41      3.52 o 
 -16  10   8        3.29        2.18      1.49 o 
 -15  10   8        1.63        2.48      1.32 o 
 -14  10   8       10.14       10.39      1.35 o 
 -13  10   8        0.01        0.47      0.98 o 
 -12  10   8        1.87        2.70      0.78 o 
 -11  10   8       13.27       11.79      1.20 o 
 -10  10   8       29.24       23.62      1.74 o 
  -9  10   8       72.43       77.45      1.71 o 
  -8  10   8       64.49       62.93      1.42 o 
  -7  10   8       44.61       45.61      1.20 o 
  -6  10   8       54.38       54.43      1.27 o 
  -5  10   8        0.42        1.57      0.47 o 
  -4  10   8        2.52        1.97      0.52 o 
  -3  10   8        6.60        7.71      0.64 o 
  -2  10   8       52.51       53.43      1.20 o 
  -1  10   8        7.23        5.77      0.58 o 
   0  10   8        4.31        4.95      0.57 o 
   1  10   8        3.40        4.01      0.55 o 
   2  10   8        0.92        0.33      0.62 o 
   3  10   8        9.83        7.66      0.55 o 
   4  10   8       47.77       49.82      1.43 o 
   5  10   8        6.75        7.17      0.52 o 
   6  10   8        8.65        8.07      0.76 o 
 -14  11   8        3.14        2.79      1.19 o 
 -13  11   8       18.46       23.73      1.86 o 
 -12  11   8       33.01       37.38      2.40 o 
 -11  11   8       12.29       15.83      1.88 o 
 -10  11   8       21.00       15.78      1.92 o 
  -9  11   8        4.64        2.43      1.60 o 
  -8  11   8        0.05       -0.33      0.65 o 
  -7  11   8        0.09       -0.02      0.55 o 
  -6  11   8       86.04       90.05      1.70 o 
  -5  11   8        0.07        1.06      0.56 o 
  -4  11   8       80.41       79.15      1.66 o 
  -3  11   8       34.47       35.84      1.21 o 
  -2  11   8       26.15       27.90      1.07 o 
  -1  11   8       44.56       45.73      1.22 o 
   0  11   8        1.13        0.38      0.47 o 
   1  11   8        0.76        0.66      0.59 o 
   2  11   8       22.88       26.45      1.17 o 
   3  11   8        4.72        4.33      0.59 o 
   4  11   8        0.02        0.03      0.65 o 
   5  11   8        6.94        7.52      1.70 o 
   6  11   8        4.39        2.80      0.68 o 
   7  11   8       63.24       66.05      2.31 o 
 -12  12   8      103.95      101.51      3.54 o 
 -11  12   8        1.48        1.49      1.25 o 
 -10  12   8        5.57        5.94      1.47 o 
  -9  12   8        2.51        3.03      1.11 o 
  -8  12   8        2.61        1.28      0.99 o 
  -7  12   8       36.54       39.81      1.73 o 
  -6  12   8        9.40        8.76      1.02 o 
  -5  12   8        6.50        5.69      1.10 o 
  -4  12   8       80.41       82.03      2.35 o 
  -3  12   8       11.99       13.27      1.13 o 
  -2  12   8        3.95        3.19      0.80 o 
  -1  12   8        0.42        0.53      0.69 o 
   0  12   8       12.08       12.79      1.45 o 
   1  12   8       26.67       25.79      1.22 o 
   2  12   8       19.52       19.94      1.12 o 
   3  12   8       18.42       16.27      1.25 o 
   4  12   8        3.54        1.61      1.16 o 
   5  12   8        1.08        0.75      0.75 o 
   6  12   8       26.15       26.79      1.33 o 
   7  12   8       14.54       16.30      1.72 o 
 -11  13   8        0.44        0.58      1.10 o 
 -10  13   8       10.38        7.36      1.49 o 
  -9  13   8        1.12        2.44      1.34 o 
  -8  13   8        0.00        1.57      1.06 o 
  -7  13   8        0.09       -0.49      0.79 o 
  -6  13   8       55.81       52.43      2.45 o 
  -5  13   8       21.72       19.29      2.62 o 
  -4  13   8        6.66        8.99      1.08 o 
  -3  13   8        5.22        4.55      1.29 o 
  -2  13   8        5.74        6.58      0.98 o 
  -1  13   8        5.47        4.43      1.37 o 
   0  13   8        1.46        1.19      0.78 o 
   1  13   8        5.06        5.90      0.93 o 
   2  13   8        2.92        2.34      0.70 o 
   3  13   8        1.02        0.46      0.77 o 
   4  13   8        0.21       -0.48      1.00 o 
   5  13   8        1.66        0.66      0.83 o 
   6  13   8        0.02        0.71      0.74 o 
   7  13   8        0.04        0.17      0.68 o 
  -8  14   8        1.25        1.26      1.46 o 
  -7  14   8       11.47       10.49      1.54 o 
  -6  14   8        0.14        0.02      0.86 o 
  -5  14   8        0.70        0.80      1.00 o 
  -4  14   8        2.47        2.45      0.92 o 
  -3  14   8        7.73        9.30      2.60 o 
  -2  14   8        0.76        1.19      0.83 o 
  -1  14   8        3.39        4.09      0.94 o 
   0  14   8        3.14        1.73      0.85 o 
   1  14   8        0.06       -0.33      0.67 o 
   2  14   8       14.64       12.90      1.32 o 
   3  14   8        0.00       -0.75      0.75 o 
   4  14   8        7.16        6.49      0.99 o 
  -3  15   8        0.85       -0.94      1.04 o 
  -2  15   8        2.67        4.03      1.23 o 
  -1  15   8        5.99        5.57      1.73 o 
 -20   1   9        1.61        1.38      0.71 o 
 -19   1   9        6.01        7.02      0.85 o 
 -18   1   9        4.41        3.93      0.75 o 
 -17   1   9        2.55        2.11      0.66 o 
 -16   1   9        0.16       -0.01      0.53 o 
 -15   1   9        9.22        9.38      0.81 o 
 -14   1   9       18.74       19.52      0.83 o 
 -13   1   9       15.36       15.47      0.75 o 
 -12   1   9        1.22        0.96      0.45 o 
 -11   1   9       35.62       36.49      1.07 o 
 -10   1   9       85.95       78.42      1.41 o 
  -9   1   9       55.32       53.43      1.01 o 
  -8   1   9       56.13       57.06      0.99 o 
  -7   1   9      147.39      151.89      1.60 o 
  -6   1   9      127.24      131.79      1.35 o 
  -5   1   9      135.80      135.49      1.47 o 
  -4   1   9      758.47      731.28      5.54 o 
  -3   1   9      265.49      257.34      2.49 o 
  -2   1   9        3.07        2.31      0.28 o 
  -1   1   9        1.93        1.47      0.25 o 
   0   1   9       76.62       62.92      0.93 o 
   1   1   9        3.43        1.29      0.32 o 
   2   1   9       23.17       15.75      0.47 o 
   3   1   9       24.78       22.16      0.60 o 
   4   1   9        5.64        6.35      0.33 o 
   5   1   9       62.62       63.39      0.94 o 
   6   1   9        9.09       10.17      0.40 o 
   7   1   9        5.60        6.97      0.37 o 
   8   1   9        8.37        8.42      0.50 o 
   9   1   9       42.72       45.34      1.24 o 
  10   1   9        3.25        2.83      0.38 o 
  11   1   9        0.09        0.03      0.36 o 
  12   1   9       11.52       13.68      1.01 o 
  13   1   9        1.08        0.85      0.68 o 
  14   1   9        0.18       -0.68      0.68 o 
  15   1   9        8.04        7.75      1.35 o 
 -20   2   9        2.11        1.28      0.80 o 
 -19   2   9        0.76        0.67      0.72 o 
 -18   2   9        1.65        1.98      0.70 o 
 -17   2   9       10.75       10.43      0.90 o 
 -16   2   9        3.22        3.93      0.66 o 
 -15   2   9        2.55        2.29      0.58 o 
 -14   2   9      116.03      108.36      1.99 o 
 -13   2   9       18.21       16.46      0.85 o 
 -12   2   9        5.80        4.61      0.56 o 
 -11   2   9       21.24       18.46      0.79 o 
 -10   2   9       27.86       24.50      0.74 o 
  -9   2   9       11.18       10.67      0.53 o 
  -8   2   9        0.57        0.27      0.25 o 
  -7   2   9       23.57       21.52      0.53 o 
  -6   2   9        0.40        0.53      0.21 o 
  -5   2   9      177.52      168.60      1.70 o 
  -4   2   9      295.83      306.10      2.51 o 
  -3   2   9        9.98        7.47      0.34 o 
  -2   2   9      243.69      232.68      2.31 o 
  -1   2   9      526.03      521.81      4.40 o 
   0   2   9      178.18      155.38      1.67 o 
   1   2   9      120.74      112.55      1.32 o 
   2   2   9       13.46       20.50      0.50 o 
   3   2   9        0.69        0.25      0.18 o 
   4   2   9        1.61        2.63      0.30 o 
   5   2   9       78.55       67.49      1.06 o 
   6   2   9        0.58        1.30      0.37 o 
   7   2   9       18.42       19.56      0.78 o 
   8   2   9       29.21       29.53      0.94 o 
   9   2   9       16.55       16.20      0.64 o 
  10   2   9       60.52       58.77      1.26 o 
  11   2   9       16.02       17.42      0.86 o 
  12   2   9        6.87        7.71      0.77 o 
  13   2   9        7.74        8.72      1.84 o 
  14   2   9        2.38        3.79      0.84 o 
  15   2   9       17.69       18.64      2.07 o 
 -20   3   9        0.15       -0.07      0.76 o 
 -19   3   9        0.00       -0.44      0.71 o 
 -18   3   9        0.04        0.17      0.71 o 
 -17   3   9        1.49        1.97      0.73 o 
 -16   3   9       35.24       32.65      1.19 o 
 -15   3   9       23.67       24.99      0.97 o 
 -14   3   9        0.23       -0.28      0.48 o 
 -13   3   9       14.71       12.85      0.86 o 
 -12   3   9       35.56       33.48      1.57 o 
 -11   3   9       22.50       25.08      0.92 o 
 -10   3   9      133.16      119.45      1.68 o 
  -9   3   9        1.08        1.83      0.38 o 
  -8   3   9      318.37      302.36      2.71 o 
  -7   3   9       47.12       40.20      0.70 o 
  -6   3   9       16.23       13.73      0.46 o 
  -5   3   9       24.21       29.04      0.72 o 
  -4   3   9        3.37        3.01      0.39 o 
  -3   3   9        0.05        0.17      0.22 o 
  -2   3   9       69.63       70.09      0.88 o 
  -1   3   9      279.29      287.12      2.54 o 
   0   3   9       20.55       25.82      0.70 o 
   1   3   9       35.56       25.56      0.61 o 
   2   3   9      308.33      298.27      2.67 o 
   3   3   9       72.00       62.94      1.00 o 
   4   3   9      114.26      113.04      1.65 o 
   5   3   9       39.69       41.22      1.05 o 
   6   3   9       24.60       24.79      0.86 o 
   7   3   9       76.31       75.97      1.73 o 
   8   3   9      185.96      189.45      3.29 o 
   9   3   9       15.89       17.03      0.91 o 
  10   3   9       11.91       12.93      0.87 o 
  11   3   9        1.32        0.79      0.73 o 
  12   3   9        0.11       -0.80      0.91 o 
  13   3   9        7.39        9.59      1.66 o 
  14   3   9        2.36        0.91      1.27 o 
  15   3   9       41.68       49.71      3.22 o 
 -19   4   9        5.17        3.96      1.24 o 
 -18   4   9       18.60       18.80      1.58 o 
 -17   4   9       68.84       67.16      2.13 o 
 -16   4   9       34.42       31.82      1.29 o 
 -15   4   9        0.01        0.43      0.50 o 
 -14   4   9        9.21        9.89      1.23 o 
 -13   4   9        4.15        4.43      0.74 o 
 -12   4   9       23.87       23.78      0.95 o 
 -11   4   9        0.03       -0.37      0.37 o 
 -10   4   9       59.97       58.52      1.07 o 
  -9   4   9        0.72        0.99      0.33 o 
  -8   4   9        0.59        0.18      0.26 o 
  -7   4   9      197.76      180.17      1.73 o 
  -6   4   9       65.74       69.54      0.99 o 
  -5   4   9        0.52        1.53      0.29 o 
  -4   4   9      517.14      512.73      4.12 o 
  -3   4   9       19.75       17.64      0.50 o 
  -2   4   9      145.90      142.28      1.50 o 
  -1   4   9       18.39       20.52      0.51 o 
   0   4   9       40.79       41.51      0.73 o 
   1   4   9        3.09        4.52      0.31 o 
   2   4   9      206.12      202.96      2.23 o 
   3   4   9        2.31        3.16      0.44 o 
   4   4   9       11.02        8.88      0.59 o 
   5   4   9       13.30       14.87      0.67 o 
   6   4   9      131.55      139.54      2.42 o 
   7   4   9       33.85       34.93      1.17 o 
   8   4   9      102.85      103.33      2.06 o 
   9   4   9        0.00        0.13      0.54 o 
  10   4   9        0.50        0.45      0.72 o 
  11   4   9        2.34        3.93      1.05 o 
  12   4   9       20.85       21.33      2.25 o 
  13   4   9       13.13       14.64      2.03 o 
  14   4   9       10.02       10.60      1.90 o 
 -19   5   9       20.98       21.89      1.27 o 
 -18   5   9       15.16       17.26      1.19 o 
 -17   5   9       37.31       35.97      1.55 o 
 -16   5   9        0.09        0.53      0.72 o 
 -15   5   9        1.15        0.98      0.70 o 
 -14   5   9        6.32        6.67      0.71 o 
 -13   5   9        8.87       11.85      0.87 o 
 -12   5   9       38.19       36.97      1.15 o 
 -11   5   9      110.42      106.78      1.65 o 
 -10   5   9      102.35      100.30      1.54 o 
  -9   5   9       13.17       14.37      0.57 o 
  -8   5   9      122.31      114.65      1.45 o 
  -7   5   9       22.01       21.71      0.78 o 
  -6   5   9       37.37       37.79      0.84 o 
  -5   5   9       52.67       44.18      1.27 o 
  -4   5   9      109.34      101.86      1.63 o 
  -3   5   9       10.77       13.41      0.59 o 
  -2   5   9        9.99        9.44      0.48 o 
  -1   5   9       44.98       48.16      0.80 o 
   0   5   9      105.95      112.24      1.27 o 
   1   5   9        0.02        0.25      0.22 o 
   2   5   9      899.93      869.67      8.04 o 
   3   5   9        0.48        0.19      0.40 o 
   4   5   9        1.66        1.77      0.45 o 
   5   5   9      156.47      162.31      2.37 o 
   6   5   9      193.03      193.52      4.66 o 
   7   5   9       46.31       48.32      1.42 o 
   8   5   9       11.65       14.32      0.91 o 
   9   5   9       77.46       81.46      2.15 o 
  10   5   9       73.35       71.14      2.41 o 
  11   5   9        3.29        1.47      1.38 o 
  12   5   9       58.14       56.08      3.45 o 
  13   5   9       21.19       27.08      2.57 o 
  14   5   9        2.20        2.44      1.62 o 
 -18   6   9        0.21        0.86      0.79 o 
 -17   6   9       21.87       20.82      1.45 o 
 -16   6   9       18.45       19.77      1.23 o 
 -15   6   9       11.20        8.88      1.15 o 
 -14   6   9       16.39       17.38      1.59 o 
 -13   6   9        1.53        1.17      0.82 o 
 -12   6   9       10.16        9.98      0.80 o 
 -11   6   9        0.98        1.13      0.55 o 
 -10   6   9       19.49       19.69      0.69 o 
  -9   6   9       80.71       78.89      1.24 o 
  -8   6   9        6.16        7.11      0.74 o 
  -7   6   9       55.80       52.71      1.11 o 
  -6   6   9      315.36      313.05      3.55 o 
  -5   6   9        2.54        4.78      0.47 o 
  -4   6   9      267.87      258.15      2.62 o 
  -3   6   9       63.45       63.52      1.07 o 
  -2   6   9       66.08       66.29      1.06 o 
  -1   6   9       51.15       48.95      0.89 o 
   0   6   9       15.44       14.40      0.49 o 
   1   6   9       66.58       65.92      0.98 o 
   2   6   9        2.60        2.07      0.31 o 
   3   6   9       29.11       30.68      1.08 o 
   4   6   9        1.46        1.04      0.49 o 
   5   6   9        3.06        2.74      0.55 o 
   6   6   9       68.35       69.91      2.62 o 
   7   6   9        8.11        6.59      0.83 o 
   8   6   9        9.23       10.28      1.33 o 
   9   6   9       17.65       19.42      1.42 o 
  10   6   9        0.49       -1.12      1.12 o 
  11   6   9       54.35       63.79      3.76 o 
  12   6   9        8.77       11.25      2.01 o 
  13   6   9        0.32       -1.36      1.36 o 
 -18   7   9        2.97        3.03      0.80 o 
 -17   7   9       40.66       41.66      1.66 o 
 -16   7   9       30.32       30.30      1.71 o 
 -15   7   9       28.96       36.84      1.87 o 
 -14   7   9        1.78       -0.46      0.81 o 
 -13   7   9      166.38      164.12      2.91 o 
 -12   7   9       21.08       24.18      1.09 o 
 -11   7   9        5.29        6.53      0.58 o 
 -10   7   9       91.41       89.37      1.40 o 
  -9   7   9       11.53       11.59      0.66 o 
  -8   7   9       46.52       45.47      1.10 o 
  -7   7   9       46.76       45.10      1.07 o 
  -6   7   9       10.57       12.66      0.63 o 
  -5   7   9        5.30        5.28      0.52 o 
  -4   7   9        0.15       -0.32      0.33 o 
  -3   7   9       56.33       58.97      1.20 o 
  -2   7   9       30.12       34.52      0.85 o 
  -1   7   9        3.15        4.92      0.42 o 
   0   7   9      309.64      311.43      2.99 o 
   1   7   9        4.76        4.63      0.69 o 
   2   7   9        4.28        3.92      0.39 o 
   3   7   9      222.02      232.09      2.64 o 
   4   7   9      102.65      105.61      2.11 o 
   5   7   9      123.73      125.87      2.64 o 
   6   7   9        7.64        8.21      0.79 o 
   7   7   9       28.72       29.82      1.24 o 
   8   7   9       32.76       31.42      2.15 o 
   9   7   9       18.38       20.04      1.78 o 
  10   7   9       43.84       48.15      3.37 o 
  11   7   9       10.61       11.94      2.07 o 
  12   7   9       13.48       16.11      2.38 o 
  13   7   9        3.89        2.70      1.73 o 
 -17   8   9        0.19       -0.77      0.80 o 
 -16   8   9        0.69       -0.71      0.90 o 
 -15   8   9        6.60        6.98      1.12 o 
 -14   8   9       11.65       13.16      1.22 o 
 -13   8   9       28.98       29.74      2.46 o 
 -12   8   9       17.43       18.57      1.58 o 
 -11   8   9       30.63       33.24      1.10 o 
 -10   8   9       63.98       64.79      1.65 o 
  -9   8   9       71.31       74.51      1.68 o 
  -8   8   9       47.82       48.39      1.18 o 
  -7   8   9        3.49        4.37      0.53 o 
  -6   8   9       73.72       71.53      2.18 o 
  -5   8   9       14.12       12.66      0.71 o 
  -4   8   9      168.48      168.39      2.36 o 
  -3   8   9       31.52       28.93      0.92 o 
  -2   8   9       45.34       42.86      1.08 o 
  -1   8   9      385.17      380.89      4.11 o 
   0   8   9        0.46        0.44      0.35 o 
   1   8   9        9.14       10.48      0.52 o 
   2   8   9       18.27       18.46      0.60 o 
   3   8   9        7.24        7.57      0.55 o 
   4   8   9        6.21        6.48      0.42 o 
   5   8   9        6.54        6.50      0.86 o 
   6   8   9        4.38        4.77      0.82 o 
   7   8   9       13.02       12.57      1.15 o 
   8   8   9        2.77        3.50      1.18 o 
   9   8   9      163.00      153.38      6.24 o 
  10   8   9        8.21       12.65      2.22 o 
  11   8   9       33.27       31.03      3.02 o 
  12   8   9       61.39       63.85      4.28 o 
 -16   9   9        0.02        0.05      0.80 o 
 -15   9   9       65.94       65.91      4.78 o 
 -14   9   9       26.91       30.03      1.56 o 
 -13   9   9       69.77       74.35      2.25 o 
 -12   9   9        7.11        6.80      0.76 o 
 -11   9   9       46.96       48.71      2.36 o 
 -10   9   9       26.64       28.73      1.22 o 
  -9   9   9       19.75       19.18      0.87 o 
  -8   9   9       13.82       14.58      0.78 o 
  -7   9   9        8.68       10.73      0.67 o 
  -6   9   9        0.09       -0.40      0.40 o 
  -5   9   9        2.92        2.55      0.49 o 
  -4   9   9       31.44       32.13      1.02 o 
  -3   9   9      107.28      105.51      1.81 o 
  -2   9   9        0.07        0.24      0.43 o 
  -1   9   9       10.66        9.50      0.70 o 
   0   9   9      187.84      191.17      2.54 o 
   1   9   9        9.33       10.12      0.72 o 
   2   9   9       69.34       69.43      1.37 o 
   3   9   9       81.11       88.65      1.45 o 
   4   9   9        0.83        1.09      0.57 o 
   5   9   9       66.69       70.31      3.07 o 
   6   9   9       11.51       11.40      1.25 o 
   7   9   9        0.09       -0.28      1.34 o 
   8   9   9       27.35       23.23      2.68 o 
   9   9   9       42.86       38.22      3.28 o 
  10   9   9       11.32        9.48      2.16 o 
  11   9   9        3.38        2.92      1.88 o 
 -15  10   9        1.65        2.69      1.13 o 
 -14  10   9        4.55        3.84      0.86 o 
 -13  10   9        0.01        0.99      1.30 o 
 -12  10   9        2.27        2.68      1.38 o 
 -11  10   9        0.88        1.95      1.00 o 
 -10  10   9       16.07       15.35      1.21 o 
  -9  10   9       72.82       80.25      2.24 o 
  -8  10   9        0.09       -0.31      0.48 o 
  -7  10   9       52.45       50.41      1.29 o 
  -6  10   9      115.55      116.28      1.92 o 
  -5  10   9       92.82       92.46      1.67 o 
  -4  10   9       44.11       44.75      1.24 o 
  -3  10   9       77.49       76.42      1.73 o 
  -2  10   9       10.99       11.21      0.87 o 
  -1  10   9        0.01        0.28      0.46 o 
   0  10   9        0.05       -0.41      0.44 o 
   1  10   9        0.89        0.66      0.47 o 
   2  10   9        1.48        0.68      0.45 o 
   3  10   9        2.13        2.62      0.43 o 
   4  10   9        0.50       -0.26      0.49 o 
   5  10   9       13.44       13.26      1.12 o 
 -14  11   9        1.17        2.85      1.23 o 
 -13  11   9       17.22       13.93      1.73 o 
 -12  11   9       24.69       24.83      2.18 o 
 -11  11   9       43.91       45.32      2.89 o 
 -10  11   9        0.02        0.06      0.79 o 
  -9  11   9        5.95        6.39      1.67 o 
  -8  11   9        0.36        0.22      0.78 o 
  -7  11   9       28.45       25.32      1.42 o 
  -6  11   9        6.92        7.77      0.89 o 
  -5  11   9        8.47        7.82      0.76 o 
  -4  11   9       92.25       90.22      1.85 o 
  -3  11   9        0.97        0.69      0.61 o 
  -2  11   9        0.01       -0.23      0.57 o 
  -1  11   9        9.75        9.48      0.89 o 
   0  11   9       34.13       29.71      1.26 o 
   1  11   9        1.52        1.59      0.64 o 
   2  11   9       73.80       77.74      2.34 o 
   3  11   9       59.98       55.82      1.88 o 
   4  11   9        1.58        0.93      0.66 o 
   5  11   9       13.52       14.33      0.90 o 
 -12  12   9        3.80        2.44      1.34 o 
 -11  12   9       37.65       38.57      2.68 o 
 -10  12   9        3.29        2.93      1.11 o 
  -9  12   9       10.41        9.61      1.54 o 
  -8  12   9        5.11        4.15      0.93 o 
  -7  12   9       40.20       38.57      1.74 o 
  -6  12   9       51.61       48.85      2.34 o 
  -5  12   9        0.99        0.06      1.05 o 
  -4  12   9        9.25       10.36      1.08 o 
  -3  12   9       25.84       29.36      1.48 o 
  -2  12   9        4.64        7.22      0.93 o 
  -1  12   9        9.29        8.94      0.99 o 
   0  12   9       29.55       27.96      2.18 o 
   1  12   9        8.79       10.38      1.14 o 
   2  12   9        0.14        0.82      0.63 o 
   3  12   9        7.07        8.35      1.02 o 
   4  12   9       13.23       15.03      2.52 o 
   5  12   9        0.58        0.78      0.67 o 
 -10  13   9        8.35        8.51      1.71 o 
  -9  13   9       11.77       12.83      1.25 o 
  -8  13   9        7.07        6.86      1.07 o 
  -7  13   9        0.05       -0.21      0.80 o 
  -6  13   9        8.16        7.52      1.06 o 
  -5  13   9        0.07        0.48      0.79 o 
  -4  13   9       22.12       19.67      1.89 o 
  -3  13   9       27.74       26.12      1.49 o 
  -2  13   9        6.72        6.28      0.97 o 
  -1  13   9        0.47        0.35      0.74 o 
   0  13   9       10.41        8.97      2.12 o 
   1  13   9        2.14        2.03      0.69 o 
   2  13   9        3.81        2.24      0.91 o 
   3  13   9        0.30       -0.78      0.78 o 
   4  13   9        8.50       10.51      1.06 o 
   5  13   9       30.44       34.43      2.23 o 
  -7  14   9        1.96        1.41      1.39 o 
  -6  14   9        0.43        1.27      0.91 o 
  -5  14   9        0.53        1.62      0.90 o 
  -4  14   9       22.26       21.40      2.17 o 
  -3  14   9        0.28       -0.78      0.78 o 
  -2  14   9        7.32        6.69      1.07 o 
  -1  14   9       33.64       33.14      1.98 o 
   0  14   9       17.66       18.80      1.33 o 
   1  14   9        2.46        1.64      1.08 o 
   2  14   9        6.62        9.01      1.38 o 
 -20   0  10        4.72        5.66      1.21 o 
 -19   0  10        4.39        3.19      1.12 o 
 -18   0  10       50.83       54.39      3.25 o 
 -17   0  10        6.17        6.12      1.14 o 
 -16   0  10        7.03        6.35      1.14 o 
 -15   0  10      122.78      122.83      3.42 o 
 -14   0  10        4.44        6.57      1.31 o 
 -13   0  10        2.66        3.49      0.82 o 
 -12   0  10      381.00      353.97      6.83 o 
 -11   0  10       47.83       49.62      1.96 o 
 -10   0  10        0.07        0.48      0.45 o 
  -9   0  10        9.40        8.86      0.68 o 
  -8   0  10       23.17       23.59      1.21 o 
  -7   0  10      220.49      214.98      2.82 o 
  -6   0  10      258.09      264.40      3.20 o 
  -5   0  10      507.13      488.70      6.12 o 
  -4   0  10      180.96      170.95      2.74 o 
  -3   0  10      210.24      220.55      3.23 o 
  -2   0  10       78.70       76.40      1.65 o 
  -1   0  10       42.32       37.01      1.20 o 
   0   0  10      837.89      743.86      8.56 o 
   1   0  10       23.54       15.10      0.70 o 
   2   0  10      234.39      211.68      3.01 o 
   3   0  10      785.00      717.03      9.40 o 
   4   0  10        1.49        1.35      0.39 o 
   5   0  10       27.20       32.43      0.99 o 
   6   0  10       10.00        9.67      0.80 o 
   7   0  10        0.65        0.49      0.41 o 
   8   0  10       29.48       33.77      1.06 o 
   9   0  10       27.24       36.78      1.23 o 
  10   0  10        6.60        5.46      0.63 o 
  11   0  10        1.49        2.70      0.97 o 
  12   0  10       91.28      100.82      3.50 o 
  13   0  10      173.95      177.22      5.12 o 
  14   0  10       27.32       28.37      1.94 o 
 -20   1  10        3.42        1.88      0.76 o 
 -19   1  10       20.11       20.79      1.16 o 
 -18   1  10        8.14       10.03      0.92 o 
 -17   1  10        7.91        9.28      0.88 o 
 -16   1  10       44.08       43.40      1.49 o 
 -15   1  10       15.88       16.98      1.50 o 
 -14   1  10        8.68        8.76      0.98 o 
 -13   1  10        2.00        1.92      0.53 o 
 -12   1  10       66.79       60.81      2.67 o 
 -11   1  10       64.47       63.42      1.62 o 
 -10   1  10        7.92        7.09      0.54 o 
  -9   1  10      142.21      149.73      1.81 o 
  -8   1  10      139.97      140.68      1.59 o 
  -7   1  10        4.91        4.97      0.57 o 
  -6   1  10     1893.25     1827.64     13.08 o 
  -5   1  10       46.53       48.30      0.81 o 
  -4   1  10      250.01      249.59      2.53 o 
  -3   1  10      591.44      577.18      4.92 o 
  -2   1  10       16.60       19.21      0.57 o 
  -1   1  10       13.93        8.54      0.41 o 
   0   1  10       76.42       77.23      1.10 o 
   1   1  10      192.19      173.37      1.85 o 
   2   1  10       26.41       25.87      0.61 o 
   3   1  10        1.50        2.55      0.30 o 
   4   1  10      199.64      193.01      2.10 o 
   5   1  10        8.43        7.38      0.37 o 
   6   1  10        4.45        4.02      0.32 o 
   7   1  10      287.72      290.86      3.08 o 
   8   1  10        6.29        5.86      0.47 o 
   9   1  10       49.25       47.94      1.15 o 
  10   1  10       35.41       36.18      1.15 o 
  11   1  10       19.26       22.21      1.75 o 
  12   1  10        8.68        9.26      0.96 o 
  13   1  10        2.15        4.79      0.73 o 
  14   1  10        0.22       -0.51      0.57 o 
 -19   2  10        3.75        3.65      0.79 o 
 -18   2  10        4.18        4.21      0.78 o 
 -17   2  10        6.45        5.33      0.79 o 
 -16   2  10        7.50        9.42      0.87 o 
 -15   2  10       56.19       57.80      1.52 o 
 -14   2  10      196.07      194.92      2.98 o 
 -13   2  10       51.38       47.89      1.32 o 
 -12   2  10       82.16       82.50      1.68 o 
 -11   2  10       27.05       29.36      1.10 o 
 -10   2  10      126.86      119.38      1.83 o 
  -9   2  10      114.21      106.50      1.55 o 
  -8   2  10        2.45        2.66      0.33 o 
  -7   2  10        3.64        5.30      0.49 o 
  -6   2  10      214.96      214.25      2.26 o 
  -5   2  10      148.19      139.27      1.64 o 
  -4   2  10       48.68       49.33      0.80 o 
  -3   2  10      235.70      231.08      2.38 o 
  -2   2  10      394.61      375.85      3.44 o 
  -1   2  10       32.54       32.21      0.72 o 
   0   2  10      431.17      394.43      3.53 o 
   1   2  10      203.47      196.31      2.03 o 
   2   2  10      189.12      178.80      1.98 o 
   3   2  10       96.62      101.12      1.30 o 
   4   2  10       55.08       59.34      1.26 o 
   5   2  10      142.16      133.92      2.07 o 
   6   2  10       72.16       71.83      1.43 o 
   7   2  10        1.38        0.49      0.41 o 
   8   2  10       27.81       26.77      1.04 o 
   9   2  10        0.54       -0.16      0.47 o 
  10   2  10       13.08       12.92      3.29 o 
  11   2  10       11.81       11.27      1.53 o 
  12   2  10        0.01       -0.52      1.04 o 
  13   2  10       59.60       55.32      3.04 o 
  14   2  10       36.65       44.05      2.76 o 
 -19   3  10       15.02       17.01      1.09 o 
 -18   3  10        7.77        7.75      1.20 o 
 -17   3  10        5.42        5.94      1.03 o 
 -16   3  10        0.81       -0.03      0.59 o 
 -15   3  10        8.34        7.47      0.82 o 
 -14   3  10       54.96       54.46      1.67 o 
 -13   3  10        2.70        2.57      0.56 o 
 -12   3  10        3.07        3.11      0.56 o 
 -11   3  10       50.90       51.57      1.13 o 
 -10   3  10        0.02        0.49      0.37 o 
  -9   3  10       63.43       63.72      1.96 o 
  -8   3  10      578.98      586.66      4.45 o 
  -7   3  10        1.66        2.90      0.35 o 
  -6   3  10       25.33       27.52      0.72 o 
  -5   3  10       50.90       49.10      0.91 o 
  -4   3  10       96.17       93.62      1.26 o 
  -3   3  10      108.26      107.60      1.27 o 
  -2   3  10       11.33        7.89      0.44 o 
  -1   3  10      225.40      220.35      2.28 o 
   0   3  10      302.23      284.03      2.73 o 
   1   3  10       82.91       72.15      1.05 o 
   2   3  10        0.01        0.50      0.24 o 
   3   3  10        7.57        5.73      0.56 o 
   4   3  10        8.10        7.36      0.95 o 
   5   3  10       27.34       25.06      0.96 o 
   6   3  10       57.65       54.51      1.29 o 
   7   3  10       15.06       17.28      0.88 o 
   8   3  10        3.33        2.77      0.60 o 
   9   3  10       48.39       49.60      1.69 o 
  10   3  10       59.86       58.23      2.08 o 
  11   3  10        4.37        3.91      1.34 o 
  12   3  10       14.46       14.81      1.84 o 
  13   3  10       81.61       90.76      4.12 o 
  14   3  10       11.54       12.68      1.88 o 
 -19   4  10        1.76        1.94      0.77 o 
 -18   4  10        1.23        1.20      0.73 o 
 -17   4  10        1.82        0.49      0.68 o 
 -16   4  10       40.43       39.95      2.24 o 
 -15   4  10       22.41       22.59      1.06 o 
 -14   4  10        6.88        6.90      0.79 o 
 -13   4  10      130.62      137.74      2.56 o 
 -12   4  10      138.40      143.25      2.16 o 
 -11   4  10      113.41      116.74      1.65 o 
 -10   4  10       25.58       24.95      0.75 o 
  -9   4  10      217.34      218.87      2.49 o 
  -8   4  10      147.90      147.29      2.14 o 
  -7   4  10       24.06       19.66      0.62 o 
  -6   4  10       28.37       25.69      0.73 o 
  -5   4  10       52.86       54.66      0.93 o 
  -4   4  10       41.02       40.39      0.90 o 
  -3   4  10      172.56      168.41      1.86 o 
  -2   4  10      274.97      268.35      2.57 o 
  -1   4  10      144.95      144.96      1.82 o 
   0   4  10      547.39      537.28      4.63 o 
   1   4  10       11.64       13.29      0.50 o 
   2   4  10       85.54       92.84      1.46 o 
   3   4  10      137.30      136.09      2.28 o 
   4   4  10       75.72       83.89      1.74 o 
   5   4  10       60.90       62.78      1.53 o 
   6   4  10       13.00       11.47      0.87 o 
   7   4  10       32.67       33.62      1.19 o 
   8   4  10        8.54        9.90      1.19 o 
   9   4  10        0.01        0.24      0.72 o 
  10   4  10       56.98       56.45      2.90 o 
  11   4  10       58.58       54.93      3.24 o 
  12   4  10        6.68        6.33      1.60 o 
  13   4  10       10.83       12.03      1.90 o 
 -18   5  10        3.29        4.82      0.84 o 
 -17   5  10       85.08       90.87      2.14 o 
 -16   5  10       12.77       11.69      1.09 o 
 -15   5  10       33.67       36.00      1.37 o 
 -14   5  10        4.59        4.92      0.65 o 
 -13   5  10       42.33       44.99      1.33 o 
 -12   5  10        8.47        9.41      1.00 o 
 -11   5  10       59.56       62.24      1.19 o 
 -10   5  10       74.45       79.04      1.28 o 
  -9   5  10       24.06       24.53      0.84 o 
  -8   5  10       27.36       26.52      0.92 o 
  -7   5  10       95.80       95.22      1.82 o 
  -6   5  10      274.57      259.76      2.42 o 
  -5   5  10       93.31       99.33      1.34 o 
  -4   5  10      103.05      109.69      1.39 o 
  -3   5  10      150.80      141.70      1.60 o 
  -2   5  10      132.17      128.64      1.48 o 
  -1   5  10       66.27       68.15      0.97 o 
   0   5  10       56.21       56.86      1.03 o 
   1   5  10      120.80      124.62      2.23 o 
   2   5  10       16.42       13.93      0.64 o 
   3   5  10       37.45       36.35      2.09 o 
   4   5  10       55.67       55.37      1.63 o 
   5   5  10       62.89       55.26      1.88 o 
   6   5  10      171.93      166.31      3.11 o 
   7   5  10       60.49       59.83      2.70 o 
   8   5  10      120.97      116.85      3.07 o 
   9   5  10       16.76       16.60      1.57 o 
  10   5  10        0.18        1.23      1.27 o 
  11   5  10       12.94       11.06      1.90 o 
  12   5  10        8.52        7.82      1.84 o 
  13   5  10        0.08        0.89      1.43 o 
 -18   6  10        9.91       12.61      1.14 o 
 -17   6  10        0.00        0.33      0.71 o 
 -16   6  10        3.18        2.93      0.73 o 
 -15   6  10        0.84        0.47      0.64 o 
 -14   6  10        1.86        3.65      0.79 o 
 -13   6  10      130.60      139.69      2.39 o 
 -12   6  10       21.34       20.63      0.88 o 
 -11   6  10      297.32      312.71      3.64 o 
 -10   6  10      131.60      139.46      1.86 o 
  -9   6  10       30.99       33.58      1.39 o 
  -8   6  10       13.19       11.55      0.70 o 
  -7   6  10        0.10        0.03      0.40 o 
  -6   6  10        0.75        0.57      0.40 o 
  -5   6  10       40.15       42.54      1.27 o 
  -4   6  10       10.93       12.43      0.54 o 
  -3   6  10       32.32       34.44      0.78 o 
  -2   6  10      187.95      179.44      1.91 o 
  -1   6  10        0.84        0.76      0.30 o 
   0   6  10      210.08      208.27      2.15 o 
   1   6  10       61.60       62.73      1.43 o 
   2   6  10      123.79      122.78      1.82 o 
   3   6  10        4.08        2.15      0.63 o 
   4   6  10        7.85        9.40      0.86 o 
   5   6  10       52.62       54.02      1.71 o 
   6   6  10       49.95       47.70      1.86 o 
   7   6  10      167.50      179.84      3.54 o 
   8   6  10       32.20       29.12      1.65 o 
   9   6  10        2.62        4.15      1.47 o 
  10   6  10       72.18       75.58      4.10 o 
  11   6  10       18.15       18.44      2.33 o 
  12   6  10       33.41       40.98      3.22 o 
 -17   7  10       69.47       79.25      4.32 o 
 -16   7  10       31.60       36.61      1.60 o 
 -15   7  10       41.23       41.08      1.63 o 
 -14   7  10        2.43        0.28      1.04 o 
 -13   7  10        4.45        3.38      0.75 o 
 -12   7  10        4.14        5.21      0.70 o 
 -11   7  10       25.08       25.54      0.81 o 
 -10   7  10       45.94       49.89      1.34 o 
  -9   7  10       15.52       16.56      0.83 o 
  -8   7  10       92.53       93.31      2.21 o 
  -7   7  10       93.97       98.49      1.63 o 
  -6   7  10       41.48       40.85      1.12 o 
  -5   7  10      306.61      310.28      3.60 o 
  -4   7  10      106.48      100.44      1.77 o 
  -3   7  10       62.04       62.98      1.27 o 
  -2   7  10       85.03       86.03      1.56 o 
  -1   7  10      107.57      103.58      1.37 o 
   0   7  10       69.30       67.25      1.10 o 
   1   7  10       67.87       70.85      1.07 o 
   2   7  10       22.29       23.23      0.82 o 
   3   7  10      123.89      126.50      3.08 o 
   4   7  10       60.43       57.78      1.62 o 
   5   7  10       73.55       73.92      2.38 o 
   6   7  10      198.83      194.69      4.14 o 
   7   7  10       59.51       53.40      4.79 o 
   8   7  10      132.18      118.83      5.16 o 
   9   7  10        0.30       -1.12      1.12 o 
  10   7  10        0.01       -0.45      1.38 o 
  11   7  10        5.17        4.04      1.68 o 
  12   7  10        7.80        5.79      1.92 o 
 -16   8  10       23.64       29.06      1.61 o 
 -15   8  10        5.42        3.99      0.86 o 
 -14   8  10       18.51       20.57      2.12 o 
 -13   8  10       29.26       30.46      1.60 o 
 -12   8  10        5.69        5.07      1.14 o 
 -11   8  10      151.15      161.39      3.08 o 
 -10   8  10        2.09        3.10      0.64 o 
  -9   8  10       55.44       55.60      1.32 o 
  -8   8  10       43.53       43.07      1.15 o 
  -7   8  10       56.76       59.85      1.31 o 
  -6   8  10        1.09        1.34      0.44 o 
  -5   8  10       14.12       14.41      1.13 o 
  -4   8  10       39.12       37.21      1.07 o 
  -3   8  10       46.49       45.15      1.14 o 
  -2   8  10       75.38       76.61      1.46 o 
  -1   8  10      220.08      217.45      2.73 o 
   0   8  10       60.26       55.13      1.11 o 
   1   8  10        0.02        0.01      0.32 o 
   2   8  10       60.85       65.07      1.17 o 
   3   8  10       27.07       26.19      1.19 o 
   4   8  10       15.26       14.34      1.36 o 
   5   8  10       24.41       23.77      1.32 o 
   6   8  10        4.36        6.33      1.79 o 
   7   8  10       32.86       36.17      3.02 o 
   8   8  10       10.46        8.96      2.01 o 
   9   8  10        4.63        7.69      1.94 o 
  10   8  10       14.09       12.20      2.25 o 
  11   8  10       19.45       20.69      2.63 o 
 -16   9  10        3.76        4.23      1.25 o 
 -15   9  10        0.07       -0.95      1.23 o 
 -14   9  10       41.87       44.44      2.24 o 
 -13   9  10        1.45        1.94      1.03 o 
 -12   9  10        0.23       -0.38      0.86 o 
 -11   9  10        0.91        0.59      0.77 o 
 -10   9  10       29.58       29.41      1.37 o 
  -9   9  10        4.71        3.93      0.66 o 
  -8   9  10       99.20      102.10      1.93 o 
  -7   9  10       40.19       44.01      1.49 o 
  -6   9  10        0.11       -0.33      0.44 o 
  -5   9  10       26.66       29.56      0.96 o 
  -4   9  10        0.21       -0.16      0.48 o 
  -3   9  10       58.61       62.43      1.39 o 
  -2   9  10        0.94        1.31      0.47 o 
  -1   9  10       56.17       54.97      1.27 o 
   0   9  10       17.61       18.62      0.77 o 
   1   9  10        5.33        6.02      0.57 o 
   2   9  10       17.77       17.31      0.67 o 
   3   9  10       17.77       18.36      0.80 o 
   4   9  10        1.23        0.33      0.72 o 
   5   9  10       94.65       96.34      8.23 o 
   6   9  10       23.20       17.81      2.48 o 
   7   9  10       34.50       41.83      3.43 o 
   9   9  10        4.66        2.55      1.75 o 
  10   9  10       12.27       14.81      2.44 o 
 -14  10  10       28.64       30.94      2.40 o 
 -13  10  10       32.44       34.34      1.98 o 
 -12  10  10        4.32        7.98      1.33 o 
 -11  10  10       16.46       18.14      1.34 o 
 -10  10  10        4.91        5.76      1.68 o 
  -9  10  10       77.15       76.67      2.33 o 
  -8  10  10        6.98        9.14      1.11 o 
  -7  10  10        3.03        2.31      0.62 o 
  -6  10  10       23.16       22.54      1.00 o 
  -5  10  10        5.90        7.59      0.74 o 
  -4  10  10       14.29       14.71      0.91 o 
  -3  10  10       93.64       93.60      2.19 o 
  -2  10  10       24.85       23.43      1.05 o 
  -1  10  10        8.71        8.84      0.78 o 
   0  10  10       78.75       81.98      2.13 o 
   1  10  10       79.98       86.62      1.94 o 
   2  10  10       43.38       45.34      1.45 o 
   3  10  10        1.42        1.95      0.59 o 
   9  10  10       20.00       17.43      2.79 o 
 -13  11  10        1.78        1.54      1.08 o 
 -12  11  10        7.23        7.09      1.28 o 
 -11  11  10        1.05       -0.25      0.91 o 
 -10  11  10        0.23       -0.71      0.71 o 
  -9  11  10        1.63        1.05      0.84 o 
  -8  11  10       17.26       18.41      2.35 o 
  -7  11  10        0.81        0.63      0.77 o 
  -6  11  10       40.57       41.84      1.73 o 
  -5  11  10       29.31       29.87      1.59 o 
  -4  11  10       21.00       19.11      1.26 o 
  -3  11  10        7.31        5.94      1.18 o 
  -2  11  10        0.06        0.57      0.78 o 
  -1  11  10        2.01        1.38      0.73 o 
   0  11  10        3.23        3.21      0.85 o 
   1  11  10        2.07        2.13      1.00 o 
   2  11  10        0.23        0.14      0.55 o 
   3  11  10       12.02       10.67      0.87 o 
 -11  12  10       23.37       26.91      2.69 o 
 -10  12  10        0.81        2.35      0.92 o 
  -9  12  10        1.55        1.06      0.85 o 
  -8  12  10        1.83        1.39      0.85 o 
  -7  12  10        8.39        6.87      1.22 o 
  -6  12  10        2.70        2.88      0.87 o 
  -5  12  10       22.64       22.04      1.39 o 
  -4  12  10       16.12       14.58      1.20 o 
  -3  12  10       18.72       15.71      1.20 o 
  -2  12  10        0.89        0.38      0.74 o 
  -1  12  10        5.17        5.78      1.06 o 
   0  12  10       11.61       14.02      1.63 o 
   1  12  10        0.17        0.09      0.79 o 
   2  12  10       36.34       38.24      1.63 o 
   3  12  10       17.39       17.73      1.11 o 
   4  12  10        0.80        0.58      0.78 o 
  -9  13  10        0.50        0.40      1.11 o 
  -8  13  10        0.01        0.17      0.85 o 
  -7  13  10        5.81        5.65      1.06 o 
  -6  13  10       45.42       39.91      1.81 o 
  -5  13  10        3.90        5.21      1.01 o 
  -4  13  10        1.88        1.88      0.87 o 
  -3  13  10       14.56       15.12      1.41 o 
  -2  13  10        2.42        2.39      1.26 o 
  -1  13  10        4.94        4.69      1.56 o 
   0  13  10        0.18        0.47      1.12 o 
   1  13  10       19.93       17.14      1.09 o 
   2  13  10        5.74        5.40      0.95 o 
   3  13  10        6.87        8.29      0.97 o 
  -3  14  10        3.38        2.78      1.21 o 
  -2  14  10        3.61        5.10      1.71 o 
 -19   1  11        0.01       -0.64      0.64 o 
 -18   1  11        0.99        0.45      0.76 o 
 -17   1  11       11.93       13.01      1.01 o 
 -16   1  11        3.57        1.88      0.69 o 
 -15   1  11        0.01       -0.19      0.54 o 
 -14   1  11        1.11        0.28      0.54 o 
 -13   1  11       13.93       15.03      1.33 o 
 -12   1  11        0.27        0.39      0.52 o 
 -11   1  11       14.08       13.77      0.82 o 
 -10   1  11        7.51        7.35      0.60 o 
  -9   1  11       44.63       41.66      1.02 o 
  -8   1  11       91.37       83.76      1.15 o 
  -7   1  11      118.18      118.01      1.56 o 
  -6   1  11       91.86       92.38      1.22 o 
  -5   1  11       97.40       90.97      1.38 o 
  -4   1  11        7.66        7.88      0.48 o 
  -3   1  11      236.61      226.30      2.41 o 
  -2   1  11        9.73       10.21      0.49 o 
  -1   1  11        2.84        2.39      0.33 o 
   0   1  11        4.62        2.41      0.46 o 
   1   1  11        1.28        1.36      0.33 o 
   2   1  11       33.34       32.94      0.84 o 
   3   1  11       86.83       81.54      1.28 o 
   4   1  11        3.79        3.78      0.41 o 
   5   1  11      204.01      211.51      2.42 o 
   6   1  11        7.86        7.64      0.48 o 
   7   1  11        0.57        0.53      0.33 o 
   8   1  11        0.09        0.46      0.35 o 
   9   1  11        2.46        1.29      0.68 o 
  10   1  11        5.87        8.59      1.27 o 
  11   1  11       34.15       37.49      2.20 o 
  12   1  11        4.49        5.74      1.21 o 
  13   1  11        7.83        8.05      1.34 o 
 -19   2  11        1.92        1.41      0.74 o 
 -18   2  11        2.55        1.87      0.72 o 
 -17   2  11        1.29        1.03      0.68 o 
 -16   2  11        0.09       -0.58      0.58 o 
 -15   2  11       31.05       29.94      1.97 o 
 -14   2  11        0.20       -0.27      0.52 o 
 -13   2  11       20.59       19.38      0.92 o 
 -12   2  11       18.77       15.94      0.93 o 
 -11   2  11       50.49       49.53      1.20 o 
 -10   2  11       27.71       25.58      0.85 o 
  -9   2  11       94.11       87.32      1.30 o 
  -8   2  11       13.38       12.46      0.59 o 
  -7   2  11       42.03       45.33      1.18 o 
  -6   2  11        5.28        5.57      0.40 o 
  -5   2  11       79.45       78.56      1.66 o 
  -4   2  11        0.20        0.24      0.29 o 
  -3   2  11       57.06       56.38      1.02 o 
  -2   2  11        9.47        7.66      0.45 o 
  -1   2  11       61.74       54.96      0.98 o 
   0   2  11       51.16       42.33      0.84 o 
   1   2  11        1.89        0.75      0.39 o 
   2   2  11      132.35      126.69      1.61 o 
   3   2  11       33.36       33.86      0.72 o 
   4   2  11        5.86        6.81      0.49 o 
   5   2  11       90.36       89.90      1.96 o 
   6   2  11        0.18        0.64      0.46 o 
   7   2  11        0.68        0.70      0.49 o 
   8   2  11       12.19       13.76      1.76 o 
   9   2  11       22.14       20.58      1.30 o 
  10   2  11       22.04       20.69      1.86 o 
  11   2  11       18.63       19.30      1.86 o 
  12   2  11       46.71       42.26      2.59 o 
  13   2  11        0.45        0.78      1.06 o 
 -19   3  11        2.84        2.91      0.80 o 
 -18   3  11        0.19        0.23      0.68 o 
 -17   3  11       13.68       11.97      0.98 o 
 -16   3  11        6.51        7.02      0.93 o 
 -15   3  11        4.04        4.87      0.86 o 
 -14   3  11        5.10        5.61      0.70 o 
 -13   3  11        0.12        0.25      0.52 o 
 -12   3  11        6.46        6.31      0.65 o 
 -11   3  11       29.61       29.62      1.48 o 
 -10   3  11       18.30       16.45      0.73 o 
  -9   3  11       66.11       67.83      1.56 o 
  -8   3  11      174.92      179.79      2.71 o 
  -7   3  11       17.41       21.65      0.69 o 
  -6   3  11       17.86       19.96      0.64 o 
  -5   3  11       70.45       68.02      1.10 o 
  -4   3  11       63.99       59.69      0.95 o 
  -3   3  11       39.86       39.39      0.92 o 
  -2   3  11       13.69       12.46      0.54 o 
  -1   3  11      170.67      167.51      1.93 o 
   0   3  11        3.19        4.07      0.36 o 
   1   3  11        7.63        6.32      0.42 o 
   2   3  11        0.00       -0.24      0.24 o 
   3   3  11        0.51        0.02      0.38 o 
   4   3  11        0.43        0.18      0.48 o 
   5   3  11        0.17       -0.04      0.50 o 
   6   3  11       25.44       23.01      1.00 o 
   7   3  11        7.06        7.27      0.77 o 
   8   3  11       13.91       13.18      1.03 o 
   9   3  11       10.60       10.57      1.11 o 
  10   3  11        2.57        1.40      1.19 o 
  11   3  11       32.29       39.95      2.68 o 
  12   3  11        2.36        0.65      1.23 o 
  13   3  11        4.74        8.10      1.62 o 
 -18   4  11        2.08        3.12      0.79 o 
 -17   4  11        3.52        3.68      0.77 o 
 -16   4  11       29.84       27.58      1.41 o 
 -15   4  11       27.93       30.62      1.43 o 
 -14   4  11       15.69       14.44      0.96 o 
 -13   4  11       95.74      100.04      1.96 o 
 -12   4  11       17.84       17.88      0.87 o 
 -11   4  11       46.52       46.11      1.67 o 
 -10   4  11       29.20       28.24      0.84 o 
  -9   4  11        0.16       -0.14      0.45 o 
  -8   4  11       17.13       19.82      0.89 o 
  -7   4  11       12.36       14.28      0.62 o 
  -6   4  11       20.17       17.27      0.67 o 
  -5   4  11       52.87       49.15      1.20 o 
  -4   4  11       12.69       13.13      0.52 o 
  -3   4  11        8.55        8.84      0.42 o 
  -2   4  11       80.37       69.02      1.22 o 
  -1   4  11        0.99        1.35      0.35 o 
   0   4  11        2.12        2.66      0.35 o 
   1   4  11        4.16        2.44      0.33 o 
   2   4  11        1.67        1.76      0.36 o 
   3   4  11        7.52        7.00      0.68 o 
   4   4  11        1.59        0.98      0.56 o 
   5   4  11      215.83      205.24      3.47 o 
   6   4  11        1.03        0.56      0.64 o 
   7   4  11       42.28       46.03      1.90 o 
   8   4  11       78.02       79.51      3.34 o 
   9   4  11        1.62        3.50      1.27 o 
  10   4  11        2.24        1.36      1.23 o 
  11   4  11        1.15        1.84      1.32 o 
  12   4  11       27.62       29.69      2.53 o 
 -18   5  11       35.36       32.32      1.63 o 
 -17   5  11       21.90       22.01      1.33 o 
 -16   5  11        0.85        1.39      0.80 o 
 -15   5  11       18.69       19.14      1.48 o 
 -14   5  11       52.50       53.40      1.59 o 
 -13   5  11        0.95        0.64      0.54 o 
 -12   5  11        5.58        5.89      0.68 o 
 -11   5  11       12.92       14.63      0.62 o 
 -10   5  11       81.61       81.61      1.68 o 
  -9   5  11        6.84        9.03      0.68 o 
  -8   5  11        0.01       -0.47      0.47 o 
  -7   5  11      221.35      216.36      3.08 o 
  -6   5  11        1.59        1.03      0.37 o 
  -5   5  11       93.14       96.52      1.44 o 
  -4   5  11      327.66      328.16      3.20 o 
  -3   5  11        2.29        1.67      0.33 o 
  -2   5  11       24.34       26.79      0.65 o 
  -1   5  11      108.13      107.62      1.58 o 
   0   5  11        0.14        0.30      0.33 o 
   1   5  11        9.91       11.60      0.52 o 
   2   5  11       19.96       22.15      1.40 o 
   3   5  11        1.24        0.74      0.59 o 
   4   5  11       53.25       54.24      2.71 o 
   5   5  11       25.37       26.63      1.41 o 
   6   5  11        1.34        0.95      0.73 o 
   7   5  11        0.65        0.86      0.92 o 
   8   5  11       16.30       16.02      1.97 o 
   9   5  11        6.41        5.33      1.51 o 
  10   5  11       39.65       35.33      2.76 o 
  11   5  11        1.18        0.45      1.25 o 
  12   5  11        0.64        0.32      1.40 o 
 -17   6  11        0.18       -0.68      0.78 o 
 -16   6  11        0.54        1.66      0.81 o 
 -15   6  11        2.41        0.34      0.72 o 
 -14   6  11        0.09       -0.03      0.66 o 
 -13   6  11       74.13       77.70      1.81 o 
 -12   6  11        7.58       10.66      0.76 o 
 -11   6  11       21.14       22.31      0.93 o 
 -10   6  11       45.12       45.81      1.21 o 
  -9   6  11       23.53       24.16      1.31 o 
  -8   6  11       49.66       48.40      1.26 o 
  -7   6  11        8.08        8.23      0.63 o 
  -6   6  11       53.74       55.81      1.29 o 
  -5   6  11       27.12       28.59      0.93 o 
  -4   6  11        9.24        8.59      0.53 o 
  -3   6  11        4.15        3.02      0.40 o 
  -2   6  11       40.89       40.32      0.91 o 
  -1   6  11       19.28       15.30      0.65 o 
   0   6  11        7.05        5.85      0.48 o 
   1   6  11        0.00       -0.19      0.39 o 
   2   6  11       45.85       43.19      1.55 o 
   3   6  11        0.49        0.57      0.60 o 
   4   6  11       57.02       60.88      1.87 o 
   5   6  11       26.18       27.44      1.55 o 
   6   6  11        0.97        1.45      1.37 o 
   7   6  11       58.87       68.37      3.71 o 
   8   6  11       14.64       17.25      2.14 o 
   9   6  11        0.89       -0.41      1.19 o 
  10   6  11        0.03        0.43      1.23 o 
  11   6  11       21.17       26.71      2.68 o 
 -17   7  11       14.53       16.01      1.19 o 
 -16   7  11       30.96       34.42      1.51 o 
 -15   7  11       15.15       15.59      1.08 o 
 -14   7  11        4.64        5.18      0.76 o 
 -13   7  11       34.24       33.55      1.92 o 
 -12   7  11       15.54       15.87      1.25 o 
 -11   7  11        6.30        4.74      0.64 o 
 -10   7  11       38.03       42.65      1.20 o 
  -9   7  11        0.27        0.23      0.47 o 
  -8   7  11       41.46       39.27      1.20 o 
  -7   7  11       22.08       23.55      0.94 o 
  -6   7  11       36.60       40.06      1.07 o 
  -5   7  11       27.35       28.44      0.96 o 
  -4   7  11        1.96        1.01      0.42 o 
  -3   7  11        1.62        1.48      0.38 o 
  -2   7  11      292.27      292.44      2.98 o 
  -1   7  11        0.91        0.72      0.37 o 
   0   7  11       98.13       94.01      1.87 o 
   1   7  11       66.13       67.02      1.50 o 
   2   7  11        0.04       -0.53      0.53 o 
   3   7  11        5.57        6.56      0.89 o 
   4   7  11       98.55      105.82      3.66 o 
   5   7  11       31.03       30.65      2.07 o 
   6   7  11       15.40       16.74      2.27 o 
   7   7  11       29.93       28.16      2.70 o 
   8   7  11        6.81        6.09      1.79 o 
   9   7  11        0.15        1.34      1.40 o 
  10   7  11       26.11       22.80      2.53 o 
  11   7  11       49.95       51.85      3.69 o 
 -16   8  11       10.28       11.33      1.44 o 
 -15   8  11        0.86       -0.91      0.91 o 
 -14   8  11        3.79        3.02      1.11 o 
 -13   8  11        2.07        1.60      1.00 o 
 -12   8  11        0.69       -0.36      1.07 o 
 -11   8  11       87.82       87.50      3.11 o 
 -10   8  11       11.99       13.18      1.49 o 
  -9   8  11        9.10       10.14      0.87 o 
  -8   8  11      244.06      244.66      3.59 o 
  -7   8  11       63.68       66.95      1.54 o 
  -6   8  11       17.34       19.13      0.99 o 
  -5   8  11       36.65       33.80      1.16 o 
  -4   8  11        0.02        0.15      0.42 o 
  -3   8  11        0.44       -0.40      0.40 o 
  -2   8  11        1.64        1.04      0.44 o 
  -1   8  11       17.30       17.06      0.69 o 
   0   8  11        0.39        0.95      0.37 o 
   1   8  11        2.11        1.97      0.42 o 
   2   8  11       81.47       81.03      1.64 o 
   3   8  11        1.47        1.56      0.75 o 
   4   8  11       71.18       74.30      4.15 o 
   5   8  11        1.19       -0.19      1.30 o 
   6   8  11       18.13       19.76      2.53 o 
   7   8  11        0.52       -0.43      1.40 o 
   8   8  11       22.35       17.17      2.42 o 
   9   8  11       17.61       21.40      2.70 o 
  10   8  11       16.62       15.27      2.48 o 
 -15   9  11       20.34       18.48      1.61 o 
 -14   9  11       14.49       11.59      1.44 o 
 -13   9  11        8.29        5.87      1.19 o 
 -12   9  11        4.43        2.20      1.41 o 
 -11   9  11        5.39        4.54      1.13 o 
 -10   9  11        0.10        0.97      0.80 o 
  -9   9  11       23.85       26.52      1.46 o 
  -8   9  11        4.30        4.70      0.70 o 
  -7   9  11        6.75        7.73      0.73 o 
  -6   9  11       14.06       15.27      1.36 o 
  -5   9  11        0.08        0.48      0.56 o 
  -4   9  11        9.20        8.66      0.84 o 
  -3   9  11       17.78       17.99      0.87 o 
  -2   9  11      143.56      143.17      2.44 o 
  -1   9  11        6.13        7.11      0.69 o 
   0   9  11       34.76       37.36      1.36 o 
   1   9  11      150.39      152.84      2.30 o 
   2   9  11       46.54       50.61      3.29 o 
   3   9  11       53.25       58.09      3.87 o 
   4   9  11       15.67       16.15      2.40 o 
   5   9  11       16.98       18.42      2.55 o 
   6   9  11        8.52        7.15      2.03 o 
   7   9  11        1.72        1.99      1.77 o 
   8   9  11       44.34       44.72      3.67 o 
   9   9  11        0.84       -0.02      1.71 o 
 -14  10  11        0.01       -0.48      1.55 o 
 -13  10  11       13.55       12.66      1.44 o 
 -12  10  11        0.36        0.23      0.98 o 
 -11  10  11        0.51        1.87      0.87 o 
 -10  10  11       13.08       10.73      1.52 o 
  -9  10  11        0.63        1.04      0.80 o 
  -8  10  11       54.46       50.87      4.60 o 
  -7  10  11        1.11        2.12      0.81 o 
  -6  10  11       47.88       46.05      1.81 o 
  -5  10  11       96.12       97.79      5.70 o 
  -4  10  11       21.82       22.08      1.29 o 
  -3  10  11       75.16       71.40      2.09 o 
  -2  10  11        3.60        4.38      0.74 o 
  -1  10  11        0.67        1.41      0.62 o 
   0  10  11        1.00        0.55      0.67 o 
   1  10  11        0.69        0.91      0.63 o 
   2  10  11       11.13       10.37      0.77 o 
   7  10  11       21.10       25.07      3.04 o 
   8  10  11       29.90       36.45      3.50 o 
 -12  11  11        3.34        2.79      1.14 o 
 -11  11  11       24.50       28.56      1.63 o 
 -10  11  11        6.23        5.42      1.04 o 
  -9  11  11        0.19       -0.24      0.77 o 
  -8  11  11        2.64        2.10      1.28 o 
  -7  11  11        0.01       -0.27      0.76 o 
  -6  11  11        5.81        4.69      1.16 o 
  -5  11  11       24.85       26.92      1.45 o 
  -4  11  11       21.89       21.96      1.56 o 
  -3  11  11       33.51       30.95      1.73 o 
  -2  11  11       33.22       34.80      1.76 o 
  -1  11  11        2.49        2.69      0.88 o 
   0  11  11       45.17       50.60      1.88 o 
   1  11  11        9.77        9.94      0.95 o 
   2  11  11        4.56        5.27      0.99 o 
 -10  12  11        2.42        2.18      0.91 o 
  -9  12  11        2.01        1.89      1.43 o 
  -8  12  11        4.14        3.76      1.05 o 
  -7  12  11        4.50        4.97      1.02 o 
  -6  12  11       29.61       31.28      1.60 o 
  -5  12  11       26.61       25.04      1.45 o 
  -4  12  11        1.74        0.82      0.87 o 
  -3  12  11        9.66       11.62      1.13 o 
  -2  12  11       47.42       51.80      2.50 o 
  -1  12  11       12.58       12.82      2.05 o 
   0  12  11        2.38        2.16      0.86 o 
   1  12  11        7.11        9.30      0.81 o 
   2  12  11        0.99        1.90      0.95 o 
  -7  13  11        2.09        0.19      1.51 o 
  -6  13  11        3.29        4.62      1.97 o 
  -5  13  11        2.02        0.61      0.87 o 
  -4  13  11        2.96        2.63      0.95 o 
  -3  13  11       21.78       24.18      1.75 o 
  -2  13  11       22.64       22.32      1.40 o 
  -1  13  11        0.13        0.28      1.17 o 
   0  13  11       21.23       22.95      2.07 o 
   1  13  11        0.56       -0.02      1.10 o 
 -18   0  12        5.12        6.55      1.27 o 
 -17   0  12       78.26       84.49      4.21 o 
 -16   0  12       71.43       78.66      3.45 o 
 -15   0  12       62.44       62.25      3.28 o 
 -14   0  12       52.66       56.29      2.38 o 
 -13   0  12      104.05      105.36      3.31 o 
 -12   0  12       78.74       78.26      3.43 o 
 -11   0  12      121.25      110.38      3.24 o 
 -10   0  12       73.18       77.18      1.81 o 
  -9   0  12        0.93        1.13      0.49 o 
  -8   0  12       89.21       82.10      2.35 o 
  -7   0  12      195.37      189.10      3.26 o 
  -6   0  12        0.19        0.31      1.05 o 
  -5   0  12      202.92      209.71      3.40 o 
  -4   0  12      299.09      293.05      4.27 o 
  -3   0  12       29.54       28.86      1.13 o 
  -2   0  12       51.60       54.78      1.49 o 
  -1   0  12      429.47      419.92      5.85 o 
   0   0  12      421.94      413.79      5.41 o 
   1   0  12      230.97      233.64      3.46 o 
   2   0  12      126.11      130.61      3.35 o 
   3   0  12      367.61      358.80      5.91 o 
   4   0  12       36.48       34.49      1.25 o 
   5   0  12        0.13        0.64      0.47 o 
   6   0  12      135.23      136.19      2.51 o 
   7   0  12       51.37       48.39      1.87 o 
   8   0  12       18.91       15.57      1.25 o 
   9   0  12       35.54       35.91      1.79 o 
  10   0  12       60.42       59.08      2.22 o 
 -18   1  12       15.27       14.12      1.06 o 
 -17   1  12        3.16        2.52      0.77 o 
 -16   1  12       18.02       19.71      1.26 o 
 -15   1  12        1.24        2.00      0.74 o 
 -14   1  12       12.89       13.20      1.52 o 
 -13   1  12       47.14       48.72      1.76 o 
 -12   1  12        5.90        7.10      0.73 o 
 -11   1  12       31.05       32.33      1.06 o 
 -10   1  12       82.86       84.92      1.41 o 
  -9   1  12      127.75      135.79      1.97 o 
  -8   1  12      120.38      126.07      1.69 o 
  -7   1  12      149.75      149.83      2.24 o 
  -6   1  12      114.61      115.45      1.68 o 
  -5   1  12      404.36      393.93      3.81 o 
  -4   1  12       43.12       42.91      0.97 o 
  -3   1  12        3.84        5.44      0.46 o 
  -2   1  12      136.41      125.59      1.67 o 
  -1   1  12       80.00       68.92      1.15 o 
   0   1  12        7.88        8.51      0.49 o 
   1   1  12       46.30       41.61      0.92 o 
   2   1  12       57.90       52.42      1.06 o 
   3   1  12        0.60        0.66      0.33 o 
   4   1  12       39.55       37.24      0.85 o 
   5   1  12       60.03       60.18      1.26 o 
   6   1  12        5.94        6.28      0.55 o 
   7   1  12       55.08       53.60      3.87 o 
   8   1  12       72.51       76.03      2.49 o 
   9   1  12      119.62      124.44      4.04 o 
  10   1  12        3.58        2.92      1.04 o 
  11   1  12      103.04      114.10      3.76 o 
  12   1  12        1.33        2.40      0.95 o 
 -18   2  12        4.12        4.10      0.84 o 
 -17   2  12       43.56       44.35      2.62 o 
 -16   2  12        1.32        1.19      0.84 o 
 -15   2  12       83.69       90.70      2.60 o 
 -14   2  12      102.66      101.29      2.19 o 
 -13   2  12       95.54       96.91      2.13 o 
 -12   2  12        6.78        6.52      0.72 o 
 -11   2  12       16.23       16.37      0.75 o 
 -10   2  12       77.31       78.89      1.44 o 
  -9   2  12       96.09       97.37      1.62 o 
  -8   2  12       95.52       91.27      1.43 o 
  -7   2  12       99.57      104.18      1.49 o 
  -6   2  12        9.52       10.34      0.63 o 
  -5   2  12       11.31        9.43      0.59 o 
  -4   2  12      122.88      124.45      1.71 o 
  -3   2  12       73.80       72.86      1.24 o 
  -2   2  12      304.73      292.87      2.98 o 
  -1   2  12       61.89       62.10      1.10 o 
   0   2  12       88.74       91.18      1.34 o 
   1   2  12      280.22      260.47      2.82 o 
   2   2  12       36.29       38.41      0.85 o 
   3   2  12      121.46      128.04      2.01 o 
   4   2  12       12.73       11.18      0.60 o 
   5   2  12       53.54       60.67      1.65 o 
   6   2  12        9.68        9.61      0.82 o 
   7   2  12        0.44        1.07      1.14 o 
   8   2  12       21.94       19.41      1.75 o 
   9   2  12       56.57       54.70      2.79 o 
  10   2  12        5.77        8.10      1.40 o 
  11   2  12       50.39       48.59      2.66 o 
  12   2  12       15.85       15.68      1.66 o 
 -18   3  12        2.02        1.42      0.75 o 
 -17   3  12       16.25       17.13      1.22 o 
 -16   3  12       16.61       17.38      1.21 o 
 -15   3  12       50.40       52.58      1.86 o 
 -14   3  12       11.12       10.56      1.01 o 
 -13   3  12        2.55        2.25      0.65 o 
 -12   3  12        3.51        5.12      0.67 o 
 -11   3  12       57.11       58.37      1.24 o 
 -10   3  12      116.53      114.26      2.18 o 
  -9   3  12       53.27       53.28      2.15 o 
  -8   3  12      392.41      372.17      3.66 o 
  -7   3  12      393.05      392.13      3.76 o 
  -6   3  12      122.42      122.29      1.62 o 
  -5   3  12       31.55       29.56      0.89 o 
  -4   3  12      129.42      130.25      1.88 o 
  -3   3  12       14.01       14.45      0.64 o 
  -2   3  12        0.58        1.19      0.35 o 
  -1   3  12        2.39        1.71      0.36 o 
   0   3  12        2.14        2.06      0.38 o 
   1   3  12        5.66        5.24      0.43 o 
   2   3  12      227.65      223.30      2.79 o 
   3   3  12      201.17      201.41      3.40 o 
   4   3  12       52.90       48.95      1.54 o 
   5   3  12      130.50      126.03      2.56 o 
   6   3  12      163.14      160.17      4.20 o 
   7   3  12       33.96       33.87      3.49 o 
   8   3  12        2.39        3.09      1.23 o 
   9   3  12       15.23       18.83      1.92 o 
  10   3  12        0.01        0.82      1.14 o 
  11   3  12       13.08       15.35      1.86 o 
 -18   4  12        2.73        2.48      0.80 o 
 -17   4  12        0.40        0.70      0.81 o 
 -16   4  12       35.54       36.17      1.57 o 
 -15   4  12       68.58       76.63      2.12 o 
 -14   4  12        8.84        7.45      0.86 o 
 -13   4  12       77.61       83.96      1.89 o 
 -12   4  12       52.83       54.95      1.43 o 
 -11   4  12        4.26        4.29      0.70 o 
 -10   4  12       11.41       11.76      0.99 o 
  -9   4  12       35.91       36.69      1.23 o 
  -8   4  12       52.20       51.18      1.38 o 
  -7   4  12        7.31        8.54      0.68 o 
  -6   4  12       32.17       34.46      1.32 o 
  -5   4  12        7.93       10.05      0.51 o 
  -4   4  12      190.20      183.54      2.37 o 
  -3   4  12        0.81        0.83      0.38 o 
  -2   4  12      200.52      199.71      2.44 o 
  -1   4  12      110.75      103.06      1.56 o 
   0   4  12       37.54       35.91      0.92 o 
   1   4  12        3.50        3.91      0.38 o 
   2   4  12       17.37       17.07      0.81 o 
   3   4  12       11.70       11.00      0.86 o 
   4   4  12        1.27        0.68      0.61 o 
   5   4  12       94.09      104.10      4.61 o 
   6   4  12        9.51        9.44      1.29 o 
   7   4  12        0.07       -0.45      0.97 o 
   8   4  12       31.39       38.70      2.72 o 
   9   4  12       20.80       20.15      2.12 o 
  10   4  12        0.96        1.45      1.27 o 
  11   4  12       23.65       22.07      2.16 o 
 -17   5  12        3.16        5.27      1.32 o 
 -16   5  12        2.89        2.39      1.28 o 
 -15   5  12        0.29        0.67      0.72 o 
 -14   5  12        2.10        1.73      0.83 o 
 -13   5  12       24.99       24.71      1.69 o 
 -12   5  12       95.87       99.33      2.35 o 
 -11   5  12        0.02        0.10      0.59 o 
 -10   5  12      196.32      196.66      3.41 o 
  -9   5  12       26.36       28.36      1.12 o 
  -8   5  12        2.99        2.06      0.56 o 
  -7   5  12       85.21       90.78      1.82 o 
  -6   5  12        5.96        5.47      0.52 o 
  -5   5  12       15.75       15.97      0.64 o 
  -4   5  12       72.33       75.54      1.21 o 
  -3   5  12        0.84        0.72      0.39 o 
  -2   5  12       38.11       36.29      0.96 o 
  -1   5  12       13.42       14.22      0.92 o 
   0   5  12       43.28       42.22      1.00 o 
   1   5  12       25.08       25.17      0.90 o 
   2   5  12        2.62        1.74      0.89 o 
   3   5  12       14.18       12.43      0.99 o 
   4   5  12      123.31      127.58      3.09 o 
   5   5  12        0.06       -0.77      0.77 o 
   6   5  12       80.93       81.58      3.93 o 
   7   5  12        0.05        2.44      1.30 o 
   8   5  12       39.45       41.89      2.96 o 
   9   5  12        6.67        5.38      1.55 o 
  10   5  12       11.70        8.36      1.73 o 
 -17   6  12        1.63        1.55      0.84 o 
 -16   6  12        6.75        8.18      1.36 o 
 -15   6  12        3.62        4.39      1.13 o 
 -14   6  12        2.95        4.89      2.21 o 
 -13   6  12       78.04       83.49      4.56 o 
 -12   6  12        2.32        2.54      0.87 o 
 -11   6  12       36.24       40.74      2.12 o 
 -10   6  12      139.53      141.12      2.62 o 
  -9   6  12       26.22       27.56      1.25 o 
  -8   6  12        0.91        0.51      0.51 o 
  -7   6  12       17.03       18.52      1.05 o 
  -6   6  12       85.90       84.81      2.30 o 
  -5   6  12       29.63       27.32      0.87 o 
  -4   6  12      228.75      230.03      2.55 o 
  -3   6  12       98.98       98.39      1.42 o 
  -2   6  12       80.62       73.47      1.37 o 
  -1   6  12        0.05        0.00      0.38 o 
   0   6  12       87.88       90.33      1.52 o 
   1   6  12        7.25        6.22      0.57 o 
   2   6  12       41.92       39.34      1.55 o 
   3   6  12        1.79        0.99      0.65 o 
   4   6  12        0.34       -0.74      0.74 o 
   5   6  12        0.00       -0.84      1.10 o 
   6   6  12       58.17       58.09      3.45 o 
   7   6  12        0.00       -0.73      1.19 o 
   8   6  12        2.51        6.41      1.73 o 
   9   6  12       38.76       39.54      3.04 o 
  10   6  12        2.99        5.85      1.84 o 
 -16   7  12        1.45       -0.39      0.99 o 
 -15   7  12        0.10        0.41      0.95 o 
 -14   7  12        3.98        4.84      1.50 o 
 -13   7  12        9.09       11.77      1.38 o 
 -12   7  12      107.02      115.84      5.00 o 
 -11   7  12        2.90        3.32      1.43 o 
 -10   7  12       52.93       55.11      1.77 o 
  -9   7  12        9.16       12.16      1.00 o 
  -8   7  12        0.97        0.46      0.54 o 
  -7   7  12        0.02        0.19      0.51 o 
  -6   7  12        9.72        9.39      0.73 o 
  -5   7  12        8.99       11.92      0.81 o 
  -4   7  12       14.04       12.86      0.71 o 
  -3   7  12        6.51        7.04      0.56 o 
  -2   7  12        2.77        3.85      0.52 o 
  -1   7  12       13.72       13.13      0.70 o 
   0   7  12       10.22        9.59      0.74 o 
   1   7  12        2.51        2.52      0.50 o 
   2   7  12        0.25       -0.30      0.62 o 
   3   7  12        1.85        2.50      0.88 o 
   4   7  12       37.74       42.19      3.15 o 
   5   7  12       10.97       14.36      2.16 o 
   6   7  12       58.74       62.08      3.78 o 
   7   7  12        2.52        4.30      1.62 o 
   8   7  12       12.40       14.47      2.22 o 
   9   7  12        3.97        0.73      1.58 o 
 -15   8  12       21.86       24.63      1.82 o 
 -14   8  12        1.76        2.08      1.08 o 
 -13   8  12       19.82       20.17      1.64 o 
 -12   8  12        6.41        6.51      1.17 o 
 -11   8  12        1.77        1.48      0.85 o 
 -10   8  12        4.52        3.85      0.89 o 
  -9   8  12       10.58       11.67      1.27 o 
  -8   8  12        0.25        0.24      0.95 o 
  -7   8  12        4.13        6.19      0.83 o 
  -6   8  12       11.92       12.22      0.97 o 
  -5   8  12        8.60        9.48      0.87 o 
  -4   8  12      100.38      101.91      2.21 o 
  -3   8  12        7.75        6.03      0.70 o 
  -2   8  12      107.18      109.08      2.13 o 
  -1   8  12       20.83       23.38      1.15 o 
   0   8  12       18.37       19.32      0.78 o 
   1   8  12        6.37        7.59      0.99 o 
   2   8  12       11.61       10.45      1.99 o 
   3   8  12        2.01        2.68      1.53 o 
   4   8  12       11.46       10.52      2.12 o 
   5   8  12        0.12       -1.08      1.19 o 
   6   8  12        1.64        0.54      1.45 o 
   7   8  12        2.36        2.12      1.58 o 
   8   8  12        7.01        7.54      2.09 o 
 -14   9  12        1.03       -0.17      0.99 o 
 -13   9  12        3.20        3.96      1.20 o 
 -12   9  12        0.03       -0.56      1.03 o 
 -11   9  12        9.34       10.32      1.14 o 
 -10   9  12       31.86       29.32      1.57 o 
  -9   9  12        0.50        1.56      0.83 o 
  -8   9  12       42.28       43.96      1.77 o 
  -7   9  12       58.32       65.81      2.50 o 
  -6   9  12       16.86       18.23      2.60 o 
  -5   9  12        3.66        2.87      0.78 o 
  -4   9  12        2.00        1.20      0.70 o 
  -3   9  12        4.47        3.90      0.84 o 
  -2   9  12       17.34       13.36      0.95 o 
  -1   9  12        4.96        5.83      0.72 o 
   0   9  12        2.27        4.21      1.01 o 
   1   9  12        5.90        6.05      0.95 o 
   2   9  12       27.44       26.32      2.83 o 
   3   9  12        8.04        5.68      1.97 o 
   4   9  12       41.06       41.85      3.41 o 
   5   9  12        6.47        1.55      1.62 o 
   6   9  12       22.79       26.75      2.94 o 
   7   9  12        0.13        2.50      1.86 o 
 -12  10  12        0.11       -0.53      0.85 o 
 -11  10  12        0.68        0.88      0.84 o 
 -10  10  12        5.51        3.69      0.97 o 
  -9  10  12        0.97        0.29      0.81 o 
  -8  10  12        0.78        0.68      0.80 o 
  -7  10  12       12.96       13.41      1.47 o 
  -6  10  12        0.03        0.53      1.43 o 
  -5  10  12        1.84        2.46      0.99 o 
  -4  10  12        2.58        2.93      1.03 o 
  -3  10  12        3.34        3.54      0.92 o 
  -2  10  12       38.46       39.59      1.97 o 
  -1  10  12       25.74       28.46      1.36 o 
   0  10  12        0.01       -0.78      0.86 o 
   1  10  12       19.86       20.17      1.40 o 
   6  10  12       15.67       15.81      2.79 o 
 -11  11  12        1.30        1.88      1.47 o 
 -10  11  12        0.90        0.60      0.87 o 
  -9  11  12       15.24       17.13      3.12 o 
  -8  11  12        6.88        5.88      1.04 o 
  -7  11  12        0.19       -0.27      0.77 o 
  -6  11  12        0.55        0.86      0.80 o 
  -5  11  12       47.39       48.58      2.22 o 
  -4  11  12        6.32        4.35      1.04 o 
  -3  11  12        2.59        0.45      1.25 o 
  -2  11  12        0.89        0.97      0.84 o 
  -1  11  12       69.21       73.16      3.08 o 
   0  11  12        1.16        1.90      1.08 o 
   1  11  12       35.64       39.12      1.42 o 
  -8  12  12        0.42       -0.54      1.06 o 
  -7  12  12        5.38        5.97      1.08 o 
  -6  12  12        3.95        5.77      1.02 o 
  -5  12  12       40.75       40.12      1.76 o 
  -4  12  12        0.00        0.01      0.95 o 
  -3  12  12        0.16       -0.78      0.89 o 
  -2  12  12        0.32        0.53      0.88 o 
  -1  12  12        1.74        0.94      0.83 o 
   0  12  12        9.11       10.19      1.47 o 
   1  12  12        8.47        5.64      1.10 o 
 -18   1  13        0.34        0.04      0.72 o 
 -17   1  13       10.58       11.05      1.26 o 
 -16   1  13        0.42       -0.34      0.73 o 
 -15   1  13        1.32        0.30      0.78 o 
 -14   1  13        0.08        1.04      0.76 o 
 -13   1  13        4.89        4.51      0.81 o 
 -12   1  13        4.21        4.18      0.65 o 
 -11   1  13       12.59       12.68      0.88 o 
 -10   1  13        2.15        0.96      0.43 o 
  -9   1  13        3.34        4.09      0.47 o 
  -8   1  13       13.07       13.44      0.75 o 
  -7   1  13        0.11       -0.13      0.40 o 
  -6   1  13       29.69       30.10      1.03 o 
  -5   1  13        4.53        4.62      0.50 o 
  -4   1  13       44.51       44.15      1.02 o 
  -3   1  13       86.75       87.04      1.42 o 
  -2   1  13        2.59        2.80      0.42 o 
  -1   1  13        0.83        0.28      0.34 o 
   0   1  13       53.69       54.96      1.06 o 
   1   1  13        1.99        1.65      0.40 o 
   2   1  13        1.20        1.16      0.38 o 
   3   1  13       54.16       53.61      1.08 o 
   4   1  13       95.89       95.30      2.04 o 
   5   1  13       17.42       17.79      0.86 o 
   6   1  13       44.56       46.55      2.90 o 
   7   1  13        0.03       -0.84      0.84 o 
   8   1  13        0.92       -0.26      0.89 o 
   9   1  13       10.71       10.13      1.27 o 
  10   1  13        0.97       -0.13      0.89 o 
  11   1  13        0.08       -0.45      0.78 o 
 -17   2  13        7.73        7.82      1.39 o 
 -16   2  13       23.20       25.10      1.34 o 
 -15   2  13       24.04       26.55      2.30 o 
 -14   2  13        1.62        1.82      1.39 o 
 -13   2  13        0.88       -0.40      0.69 o 
 -12   2  13        0.59        0.20      0.48 o 
 -11   2  13        5.54        6.14      0.72 o 
 -10   2  13        2.06        1.64      0.54 o 
  -9   2  13        3.18        1.97      0.48 o 
  -8   2  13       27.60       27.56      0.76 o 
  -7   2  13       35.33       35.84      1.06 o 
  -6   2  13        1.36        2.32      0.47 o 
  -5   2  13        0.21        0.39      0.40 o 
  -4   2  13        0.02       -0.24      0.35 o 
  -3   2  13       21.83       22.05      0.75 o 
  -2   2  13        9.52        9.42      0.56 o 
  -1   2  13       37.38       38.91      1.25 o 
   0   2  13        7.91        7.45      0.52 o 
   1   2  13       40.42       40.32      1.11 o 
   2   2  13       38.49       36.61      0.90 o 
   3   2  13      117.10      114.16      1.92 o 
   4   2  13        2.08        1.44      0.61 o 
   5   2  13       11.62       13.68      1.26 o 
   6   2  13       57.14       57.86      3.51 o 
   7   2  13        3.98        7.60      1.34 o 
   8   2  13        0.06       -0.48      0.97 o 
   9   2  13        1.51        1.94      1.14 o 
  10   2  13       33.67       31.63      2.18 o 
 -17   3  13        0.76       -0.26      0.74 o 
 -16   3  13        0.63        1.33      0.73 o 
 -15   3  13        1.89        1.27      0.71 o 
 -14   3  13       18.56       20.87      1.20 o 
 -13   3  13        1.34        0.39      1.10 o 
 -12   3  13        0.13       -0.71      0.71 o 
 -11   3  13        0.87        0.57      0.58 o 
 -10   3  13       47.32       46.90      1.38 o 
  -9   3  13       74.19       72.85      1.65 o 
  -8   3  13       19.39       20.20      0.79 o 
  -7   3  13       34.46       32.28      1.02 o 
  -6   3  13       83.18       83.83      1.57 o 
  -5   3  13       16.13       15.43      0.74 o 
  -4   3  13        3.03        2.91      0.46 o 
  -3   3  13       80.52       76.63      1.58 o 
  -2   3  13       35.92       35.46      0.91 o 
  -1   3  13        3.58        2.77      0.41 o 
   0   3  13       22.69       23.10      0.76 o 
   1   3  13       45.38       43.38      0.94 o 
   2   3  13       56.53       57.14      1.36 o 
   3   3  13       73.42       77.52      2.01 o 
   4   3  13       24.44       27.21      2.14 o 
   5   3  13       18.51       20.09      2.01 o 
   6   3  13        0.18       -0.11      1.04 o 
   7   3  13        4.46        3.50      1.30 o 
   8   3  13       27.04       25.93      2.14 o 
   9   3  13        0.97        0.39      1.12 o 
  10   3  13        1.06        1.34      1.17 o 
 -17   4  13        0.08       -0.16      0.76 o 
 -16   4  13        7.73        7.25      0.96 o 
 -15   4  13       30.91       31.90      4.65 o 
 -14   4  13        3.69        4.02      1.10 o 
 -13   4  13       15.50       14.94      1.84 o 
 -12   4  13       43.55       43.12      2.11 o 
 -11   4  13       53.44       50.64      3.07 o 
 -10   4  13        8.27        9.45      0.81 o 
  -9   4  13       41.01       38.03      1.26 o 
  -8   4  13       31.55       32.44      1.11 o 
  -7   4  13       19.13       17.60      0.68 o 
  -6   4  13        3.17        2.53      0.50 o 
  -5   4  13       26.32       22.97      0.88 o 
  -4   4  13       34.48       36.93      1.03 o 
  -3   4  13        0.30       -0.18      0.38 o 
  -2   4  13        0.22        0.66      0.39 o 
  -1   4  13       66.93       63.62      1.63 o 
   0   4  13       38.60       37.25      0.96 o 
   1   4  13        0.00       -0.54      0.54 o 
   2   4  13        2.85        3.04      0.66 o 
   3   4  13        5.73        5.23      1.26 o 
   4   4  13       26.40       26.82      1.55 o 
   5   4  13        5.39        6.26      1.47 o 
   6   4  13        1.72        2.35      1.23 o 
   7   4  13        5.21        3.43      1.36 o 
   8   4  13       13.18       11.98      1.84 o 
   9   4  13       98.57      101.81      4.38 o 
  10   4  13       41.11       41.52      2.92 o 
 -16   5  13        4.67        3.35      1.11 o 
 -15   5  13        0.02       -0.05      0.96 o 
 -14   5  13        9.47       10.00      1.34 o 
 -13   5  13       21.06       23.20      1.66 o 
 -12   5  13        7.01        7.13      1.20 o 
 -11   5  13       24.88       25.50      1.74 o 
 -10   5  13      174.09      170.98      3.57 o 
  -9   5  13        6.17        5.45      0.71 o 
  -8   5  13        3.84        2.93      0.65 o 
  -7   5  13        2.83        3.18      0.56 o 
  -6   5  13        0.37        0.31      0.39 o 
  -5   5  13        0.25        0.01      0.42 o 
  -4   5  13       28.35       29.26      0.95 o 
  -3   5  13       52.56       48.16      1.16 o 
  -2   5  13        3.89        3.10      0.47 o 
  -1   5  13        1.69        1.86      0.45 o 
   0   5  13       27.21       27.68      0.83 o 
   1   5  13        6.90        8.68      0.63 o 
   2   5  13        2.93        3.57      0.90 o 
   3   5  13      109.29      113.01      3.70 o 
   4   5  13       15.57       16.45      2.05 o 
   5   5  13       53.56       49.92      3.17 o 
   6   5  13        0.75        2.05      1.30 o 
   7   5  13        1.11        1.81      1.32 o 
   8   5  13        7.28        9.48      1.75 o 
   9   5  13       13.02       13.58      1.94 o 
 -16   6  13        0.33       -1.00      1.00 o 
 -15   6  13        3.82        3.27      1.14 o 
 -14   6  13        0.10       -0.72      0.85 o 
 -13   6  13       15.59       17.65      1.54 o 
 -12   6  13       15.05       13.94      1.21 o 
 -11   6  13        0.38        0.08      0.87 o 
 -10   6  13        6.17        5.74      1.07 o 
  -9   6  13       34.07       36.18      1.82 o 
  -8   6  13        0.07       -0.39      0.56 o 
  -7   6  13        5.13        4.24      0.68 o 
  -6   6  13        1.30        0.90      0.49 o 
  -5   6  13        3.07        1.89      0.43 o 
  -4   6  13        9.29        7.83      0.78 o 
  -3   6  13        2.36        3.48      0.52 o 
  -2   6  13       16.79       17.81      0.81 o 
  -1   6  13        8.76       12.94      0.68 o 
   0   6  13        3.99        4.06      0.59 o 
   1   6  13        3.72        2.51      0.93 o 
   2   6  13        1.29        1.99      1.06 o 
   3   6  13        1.13       -0.71      1.21 o 
   4   6  13        6.20        8.75      1.75 o 
   5   6  13        0.69        0.91      1.19 o 
   6   6  13        0.07        1.79      1.36 o 
   7   6  13        5.61        8.94      1.86 o 
   8   6  13        2.00        2.27      1.51 o 
 -15   7  13       14.31       17.10      3.30 o 
 -14   7  13        2.28        1.30      1.02 o 
 -13   7  13        0.68        2.50      1.05 o 
 -12   7  13       22.95       22.80      1.45 o 
 -11   7  13        0.34       -0.74      0.78 o 
 -10   7  13       18.80       21.85      1.61 o 
  -9   7  13       49.25       49.98      2.30 o 
  -8   7  13        2.03        1.29      0.83 o 
  -7   7  13        3.28        2.85      0.84 o 
  -6   7  13       37.24       31.42      1.38 o 
  -5   7  13        0.11        0.33      0.59 o 
  -4   7  13        0.04       -0.42      0.42 o 
  -3   7  13        2.82        2.05      0.63 o 
  -2   7  13       25.75       28.50      1.17 o 
  -1   7  13       23.48       27.69      1.23 o 
   0   7  13       10.76       13.19      1.32 o 
   1   7  13        2.87        1.92      1.34 o 
   2   7  13        1.41        0.78      1.27 o 
   3   7  13        0.01        0.26      1.32 o 
   4   7  13        2.27        3.37      1.55 o 
   5   7  13        0.29       -0.69      1.32 o 
   6   7  13        0.41       -0.26      1.40 o 
   7   7  13        4.57        5.90      1.88 o 
   8   7  13        2.02        1.06      1.60 o 
 -14   8  13        1.88        3.26      1.12 o 
 -13   8  13        4.47        5.05      1.21 o 
 -12   8  13        0.04        0.96      0.85 o 
 -11   8  13        0.14        0.30      0.80 o 
 -10   8  13       22.90       22.62      1.65 o 
  -9   8  13        2.23        1.73      0.98 o 
  -8   8  13       26.54       26.81      1.67 o 
  -7   8  13       43.02       45.19      2.01 o 
  -6   8  13       88.64       94.36      2.75 o 
  -5   8  13        0.77        1.06      0.73 o 
  -4   8  13        0.21        0.28      0.68 o 
  -3   8  13        3.30        5.54      1.74 o 
  -2   8  13        0.05        1.06      0.99 o 
  -1   8  13        5.97        4.99      0.93 o 
   0   8  13        0.91       -0.20      0.70 o 
   1   8  13        0.09        1.68      1.43 o 
   2   8  13        2.00       -0.76      1.27 o 
   3   8  13        2.78        1.14      1.45 o 
   4   8  13       41.36       37.31      3.15 o 
   5   8  13        0.02       -1.08      1.34 o 
   6   8  13       21.70       22.52      2.70 o 
   7   8  13       20.86       22.87      2.79 o 
 -13   9  13        0.72        1.21      1.47 o 
 -12   9  13        5.13        4.87      1.06 o 
 -11   9  13       12.93       13.70      1.27 o 
 -10   9  13        0.04        0.67      0.81 o 
  -9   9  13        4.17        4.99      1.66 o 
  -8   9  13       15.34       13.01      2.99 o 
  -7   9  13       19.07       20.68      1.53 o 
  -6   9  13        9.28        9.59      2.44 o 
  -5   9  13        0.37        1.22      0.81 o 
  -4   9  13       43.59       45.68      1.85 o 
  -3   9  13        6.91        7.24      1.18 o 
  -2   9  13       73.02       76.07      3.28 o 
  -1   9  13        0.02        0.15      0.93 o 
   0   9  13        2.53        3.99      0.95 o 
   1   9  13       10.39       13.43      2.35 o 
   2   9  13       13.25       16.41      2.48 o 
   3   9  13        2.44        1.94      1.66 o 
   4   9  13        5.63        3.82      1.84 o 
   5   9  13        0.59        1.92      1.73 o 
 -11  10  13       10.91       11.36      1.42 o 
 -10  10  13       16.14       15.70      1.32 o 
  -9  10  13        7.70        7.53      1.07 o 
  -8  10  13       34.66       35.15      1.66 o 
  -7  10  13        0.17        0.23      0.89 o 
  -6  10  13       15.55       14.94      1.37 o 
  -5  10  13        0.96        1.72      0.88 o 
  -4  10  13       42.19       42.79      1.84 o 
  -3  10  13        0.47        0.43      0.75 o 
  -2  10  13       13.72       13.37      1.68 o 
  -1  10  13        4.59        3.20      1.17 o 
   0  10  13       16.52       15.40      1.38 o 
  -8  11  13        0.87        1.59      0.95 o 
  -7  11  13        1.54        0.18      1.03 o 
  -6  11  13        5.73        4.42      1.46 o 
  -5  11  13        6.05        5.81      1.14 o 
  -4  11  13       57.03       59.02      2.20 o 
  -3  11  13        0.68        0.60      1.03 o 
  -2  11  13       21.96       25.42      2.14 o 
  -1  11  13        0.36        0.15      1.06 o 
   0  11  13       51.95       52.69      2.35 o 
 -17   0  14      129.68      134.94      4.75 o 
 -16   0  14       22.35       26.13      2.07 o 
 -15   0  14       22.67       20.64      1.77 o 
 -14   0  14        0.11       -0.39      0.91 o 
 -13   0  14       10.20       10.49      1.19 o 
 -11   0  14       81.01       87.07      4.56 o 
 -10   0  14       15.49       19.17      1.44 o 
  -9   0  14        4.29        4.17      0.98 o 
  -8   0  14       67.33       61.66      2.18 o 
  -7   0  14        4.67        3.60      0.93 o 
  -6   0  14       60.90       57.94      2.29 o 
  -5   0  14       58.63       55.96      1.73 o 
  -4   0  14       78.90       75.00      1.96 o 
  -3   0  14        2.95        2.89      1.00 o 
  -2   0  14       17.80       18.45      1.37 o 
  -1   0  14       10.79       10.59      0.85 o 
   0   0  14       15.40       16.17      1.07 o 
   1   0  14      302.00      315.90      5.13 o 
   2   0  14      102.19       99.25      4.83 o 
   3   0  14       22.83       25.67      2.53 o 
   4   0  14       58.30       60.18      2.57 o 
   5   0  14       25.30       23.62      1.62 o 
   6   0  14       34.69       34.44      1.77 o 
 -17   1  14        9.89        9.43      1.83 o 
 -16   1  14        5.54        6.54      0.98 o 
 -15   1  14        1.26        0.45      0.93 o 
 -14   1  14       11.15       10.09      0.91 o 
 -13   1  14       34.72       35.52      2.07 o 
 -12   1  14       15.72       15.87      1.32 o 
 -11   1  14      189.81      182.36      6.87 o 
 -10   1  14       24.00       24.29      1.12 o 
  -9   1  14      104.75      104.36      2.07 o 
  -8   1  14      150.75      152.87      2.34 o 
  -7   1  14       12.86       12.67      0.76 o 
  -6   1  14        2.72        2.94      0.53 o 
  -5   1  14       37.90       38.92      1.03 o 
  -4   1  14       24.39       23.84      0.83 o 
  -3   1  14       16.74       15.44      0.70 o 
  -2   1  14       65.54       62.43      1.58 o 
  -1   1  14       87.11       82.61      1.40 o 
   0   1  14      133.87      135.52      1.93 o 
   1   1  14       73.17       70.42      1.38 o 
   2   1  14      217.52      219.09      3.00 o 
   3   1  14        0.03        0.21      0.51 o 
   4   1  14       26.78       29.85      1.26 o 
   5   1  14       26.63       25.46      1.84 o 
   6   1  14       22.65       20.90      1.66 o 
   7   1  14       40.02       44.42      2.27 o 
   8   1  14       28.71       24.47      1.71 o 
   9   1  14       19.99       27.21      1.62 o 
 -16   2  14        2.92        2.43      0.86 o 
 -15   2  14       47.11       44.72      2.76 o 
 -14   2  14       48.85       50.27      2.72 o 
 -13   2  14        2.59        3.95      1.19 o 
 -12   2  14        7.02        4.69      1.10 o 
 -11   2  14        9.61        9.40      0.97 o 
 -10   2  14        4.04        5.50      1.08 o 
  -9   2  14       31.54       31.14      1.18 o 
  -8   2  14       71.80       74.54      2.29 o 
  -7   2  14       86.98       87.33      1.68 o 
  -6   2  14       65.78       64.11      1.59 o 
  -5   2  14       31.27       28.79      0.96 o 
  -4   2  14       50.58       54.65      1.20 o 
  -3   2  14       54.38       49.63      1.12 o 
  -2   2  14      139.69      133.78      1.87 o 
  -1   2  14       26.32       27.73      0.89 o 
   0   2  14        4.68        5.20      0.70 o 
   1   2  14       81.15       82.16      1.59 o 
   2   2  14       23.52       22.30      1.04 o 
   3   2  14        8.25       12.26      0.80 o 
   4   2  14       44.74       43.83      2.59 o 
   5   2  14       86.30       83.18      3.56 o 
   6   2  14        0.14       -0.97      0.97 o 
   7   2  14        1.07        2.01      1.10 o 
   8   2  14      119.50      121.74      4.23 o 
   9   2  14        2.72        1.49      1.10 o 
 -16   3  14        4.58        5.85      1.46 o 
 -15   3  14        6.97        5.66      1.55 o 
 -14   3  14       85.19       84.45      3.67 o 
 -13   3  14       10.81       14.36      1.68 o 
 -12   3  14        0.92       -0.48      1.05 o 
 -11   3  14       46.44       46.69      3.96 o 
 -10   3  14        0.02       -0.46      0.64 o 
  -9   3  14       48.79       48.51      2.07 o 
  -8   3  14        2.74        1.55      0.58 o 
  -7   3  14       24.24       24.60      0.97 o 
  -6   3  14       86.71       85.02      1.65 o 
  -5   3  14       15.34       14.84      0.76 o 
  -4   3  14        2.05        2.35      0.50 o 
  -3   3  14        7.79        8.11      0.63 o 
  -2   3  14        4.73        4.38      0.52 o 
  -1   3  14       64.64       66.52      1.32 o 
   0   3  14       17.54       16.12      0.68 o 
   1   3  14       22.41       23.84      0.77 o 
   2   3  14       54.50       56.74      1.84 o 
   3   3  14        0.34       -0.99      0.99 o 
   4   3  14       72.37       76.57      3.58 o 
   5   3  14        5.82        5.07      1.34 o 
   6   3  14        2.16        2.92      1.30 o 
   7   3  14      109.89      119.37      4.51 o 
   8   3  14       23.48       25.07      2.12 o 
 -16   4  14        4.41        3.51      1.15 o 
 -15   4  14       40.09       40.61      3.51 o 
 -14   4  14        5.77        4.97      1.47 o 
 -13   4  14        0.28       -0.19      1.14 o 
 -12   4  14       69.58       70.71      2.55 o 
 -11   4  14        0.04       -0.05      0.75 o 
 -10   4  14        2.37        2.41      1.21 o 
  -9   4  14       33.83       39.18      2.12 o 
  -8   4  14       50.38       48.14      2.21 o 
  -7   4  14        0.76        0.83      0.60 o 
  -6   4  14       82.19       84.09      1.81 o 
  -5   4  14      132.23      134.51      2.11 o 
  -4   4  14      109.97      110.31      1.96 o 
  -3   4  14        8.15        8.35      0.63 o 
  -2   4  14       87.36       91.16      1.70 o 
  -1   4  14       89.76       91.46      1.76 o 
   0   4  14       16.60       15.88      0.72 o 
   1   4  14        0.16        0.14      0.49 o 
   2   4  14        4.42        2.14      1.25 o 
   3   4  14        1.39        2.12      1.27 o 
   4   4  14       13.80       11.62      1.71 o 
   5   4  14       13.16       10.30      1.71 o 
   6   4  14        7.76        6.13      1.58 o 
   7   4  14       20.65       22.00      2.22 o 
   8   4  14        0.24        0.67      1.27 o 
 -15   5  14        1.97        1.99      1.09 o 
 -14   5  14       14.17       18.14      2.58 o 
 -13   5  14        4.40        3.00      1.36 o 
 -12   5  14       75.42       75.86      3.77 o 
 -11   5  14       19.86       22.80      1.57 o 
 -10   5  14       35.27       35.70      1.75 o 
  -9   5  14       35.04       31.45      1.55 o 
  -8   5  14        5.76        5.31      1.31 o 
  -7   5  14        0.95        0.06      0.90 o 
  -6   5  14       28.11       28.17      1.14 o 
  -5   5  14        9.50        8.05      0.77 o 
  -4   5  14       25.15       26.30      1.08 o 
  -3   5  14        0.02       -0.22      0.49 o 
  -2   5  14        1.86        0.71      0.59 o 
  -1   5  14        6.48        6.04      0.74 o 
   0   5  14       21.59       21.42      1.29 o 
   1   5  14       70.20       73.72      3.89 o 
   2   5  14       32.92       32.93      2.68 o 
   3   5  14        9.68       10.86      1.86 o 
   4   5  14       70.27       73.03      3.84 o 
   5   5  14       19.69       21.85      2.31 o 
   6   5  14        0.96        0.67      1.34 o 
   7   5  14        9.09        9.59      1.88 o 
 -14   6  14        3.21        2.57      1.11 o 
 -13   6  14        3.33        2.56      1.94 o 
 -12   6  14       21.94       19.43      1.62 o 
 -11   6  14       32.20       36.22      1.95 o 
 -10   6  14       28.65       27.78      2.16 o 
  -9   6  14       22.60       22.02      3.42 o 
  -8   6  14        0.02        0.30      0.70 o 
  -7   6  14        2.74        4.37      1.79 o 
  -6   6  14      109.73      106.20      4.47 o 
  -5   6  14        8.93       10.09      0.97 o 
  -4   6  14       88.49       86.63      2.47 o 
  -3   6  14       88.26       84.05      2.83 o 
  -2   6  14        1.05        1.32      0.84 o 
  -1   6  14        2.42        1.23      0.72 o 
   0   6  14        0.05        0.28      0.63 o 
   1   6  14        1.71        4.43      1.55 o 
   2   6  14       13.38       15.57      2.09 o 
   3   6  14        0.24       -0.84      1.25 o 
   4   6  14        6.45        7.04      1.79 o 
   5   6  14        2.67        3.35      1.51 o 
   6   6  14       10.66       17.30      2.33 o 
   7   6  14       28.63       28.61      2.74 o 
 -14   7  14        0.48       -0.13      1.43 o 
 -13   7  14        1.88        1.26      1.06 o 
 -12   7  14       78.36       84.37      2.50 o 
 -11   7  14        5.88        6.51      1.40 o 
 -10   7  14       13.82       13.26      3.44 o 
  -9   7  14       36.75       43.46      1.96 o 
  -8   7  14       16.11       16.47      1.34 o 
  -7   7  14        0.07       -0.27      0.68 o 
  -6   7  14       13.19       12.59      1.86 o 
  -5   7  14       11.19       11.88      1.75 o 
  -4   7  14       66.93       63.16      3.17 o 
  -3   7  14        1.01        1.10      0.87 o 
  -2   7  14        0.98        0.31      0.77 o 
  -1   7  14        0.21       -0.01      1.20 o 
   0   7  14        4.62        4.45      0.75 o 
   1   7  14       15.71       18.27      2.35 o 
   2   7  14       61.39       62.43      3.91 o 
   3   7  14       16.26       13.00      2.14 o 
   4   7  14       16.24       13.78      2.16 o 
   5   7  14        9.15        8.85      2.01 o 
   6   7  14       12.13       10.45      2.18 o 
 -12   8  14       11.86       10.33      1.20 o 
 -11   8  14        0.43        0.31      1.44 o 
 -10   8  14       10.21       11.14      2.46 o 
  -9   8  14        9.84       11.90      1.29 o 
  -8   8  14        1.04       -0.23      0.84 o 
  -7   8  14        0.51        0.84      0.96 o 
  -6   8  14        5.48        5.22      2.01 o 
  -5   8  14        4.82        5.59      1.51 o 
  -4   8  14       36.15       34.90      2.46 o 
  -3   8  14        0.01       -0.91      0.91 o 
  -2   8  14        7.74        6.67      1.06 o 
  -1   8  14       33.71       35.32      2.92 o 
   0   8  14       24.83       21.31      2.68 o 
   1   8  14        5.64        5.05      1.88 o 
   2   8  14        5.65        3.28      1.71 o 
   3   8  14        2.85        3.58      1.73 o 
   4   8  14        1.98        0.97      1.62 o 
   5   8  14        0.24        1.40      1.58 o 
 -11   9  14        0.38        1.10      1.07 o 
 -10   9  14        5.43        4.03      1.00 o 
  -9   9  14        0.47       -0.54      0.87 o 
  -8   9  14        2.36        1.80      0.93 o 
  -7   9  14       32.71       34.98      2.42 o 
  -6   9  14       16.95       19.97      1.31 o 
  -5   9  14        3.99        4.69      1.53 o 
  -4   9  14        9.93       12.20      1.75 o 
  -3   9  14       23.43       24.08      2.07 o 
  -2   9  14       15.09       21.51      1.81 o 
  -1   9  14        0.95        1.32      0.97 o 
   1   9  14       17.32       14.96      2.50 o 
   2   9  14        0.19        1.47      1.73 o 
   3   9  14        0.67        1.08      1.68 o 
  -9  10  14        3.75        3.91      1.58 o 
  -8  10  14        0.13        0.76      0.98 o 
  -7  10  14        1.37        1.06      0.91 o 
  -6  10  14       12.03       11.44      1.84 o 
  -5  10  14        0.25        0.13      1.27 o 
  -4  10  14        3.09        0.69      1.27 o 
  -3  10  14        6.57        6.97      1.47 o 
  -2  10  14       11.06       10.82      1.53 o 
  -1  10  14       18.32       22.24      1.62 o 
 -15   1  15        0.37        0.02      0.95 o 
 -11   1  15        0.56        1.47      1.53 o 
 -10   1  15       28.05       30.25      2.01 o 
  -9   1  15        0.21       -0.16      0.81 o 
  -8   1  15       13.88       13.09      1.43 o 
  -7   1  15        2.79        2.94      0.75 o 
  -6   1  15        9.23        8.68      0.83 o 
  -5   1  15        0.86        0.67      0.53 o 
  -4   1  15        0.49       -0.30      0.50 o 
  -3   1  15        0.12        0.12      0.51 o 
  -2   1  15       51.66       55.62      1.46 o 
  -1   1  15       19.66       20.04      1.01 o 
   0   1  15        2.17        3.57      0.82 o 
   1   1  15       30.39       33.30      3.68 o 
   2   1  15        1.91        1.59      0.68 o 
   3   1  15        2.40        3.17      1.16 o 
   4   1  15       26.52       26.35      1.14 o 
   5   1  15        1.12       -0.89      0.89 o 
   6   1  15        3.13        3.48      1.08 o 
   7   1  15        2.51        3.54      0.95 o 
 -15   2  15        3.42        3.58      1.17 o 
 -14   2  15       17.95       17.56      1.49 o 
 -12   2  15        0.05        0.95      1.60 o 
 -11   2  15        1.34        2.05      1.55 o 
 -10   2  15        0.30        0.43      1.34 o 
  -9   2  15        0.03       -0.86      0.86 o 
  -8   2  15        1.63        1.51      0.83 o 
  -7   2  15        3.54        5.11      1.28 o 
  -6   2  15        1.26        1.82      0.64 o 
  -5   2  15        4.23        3.89      0.71 o 
  -4   2  15       15.51       17.68      1.01 o 
  -3   2  15        0.04       -0.12      0.51 o 
  -2   2  15       15.00       12.90      0.96 o 
  -1   2  15       24.52       25.19      1.29 o 
   0   2  15       44.47       45.62      1.84 o 
   1   2  15        3.45        2.78      0.74 o 
   2   2  15       15.29       15.14      1.06 o 
   3   2  15        7.98        8.40      1.47 o 
   4   2  15        8.87       10.45      1.53 o 
   5   2  15        3.08        4.02      1.27 o 
   6   2  15        0.00       -0.97      0.97 o 
   7   2  15        6.20        8.92      1.38 o 
 -15   3  15        9.23        8.57      1.43 o 
 -14   3  15        2.52        3.65      1.19 o 
 -13   3  15        0.26       -0.54      0.89 o 
 -12   3  15        6.24        8.46      2.09 o 
 -11   3  15       13.07       12.37      2.25 o 
 -10   3  15        0.63        1.47      1.40 o 
  -9   3  15        0.73        0.14      0.99 o 
  -8   3  15        9.07        7.40      1.27 o 
  -7   3  15        4.62        5.01      0.94 o 
  -6   3  15       16.68       18.60      1.18 o 
  -5   3  15       50.25       46.20      1.64 o 
  -4   3  15       28.07       31.66      1.25 o 
  -3   3  15       16.24       14.19      0.95 o 
  -2   3  15        2.04        2.85      0.77 o 
  -1   3  15       14.57       14.59      1.77 o 
   0   3  15        7.75        6.41      0.83 o 
   1   3  15        1.58        1.48      0.67 o 
   2   3  15       33.55       32.39      2.44 o 
   3   3  15       14.08       15.42      1.88 o 
   4   3  15        0.10       -0.52      1.08 o 
   5   3  15        0.85        1.88      1.21 o 
   6   3  15        8.80        7.00      1.55 o 
   7   3  15        3.17        3.09      1.38 o 
 -14   4  15        1.65        0.73      1.14 o 
 -13   4  15        0.04        0.30      1.01 o 
 -12   4  15        5.68        8.51      1.07 o 
 -11   4  15       48.30       50.53      3.58 o 
 -10   4  15        3.57        1.73      1.55 o 
  -9   4  15       11.31       10.41      1.94 o 
  -8   4  15        0.17        0.06      0.85 o 
  -7   4  15       14.69       15.89      1.50 o 
  -6   4  15        7.41        8.66      1.07 o 
  -5   4  15        3.71        2.82      0.91 o 
  -4   4  15        5.95        7.03      0.99 o 
  -3   4  15       30.92       32.20      1.76 o 
  -2   4  15        0.88        0.61      0.76 o 
  -1   4  15        7.33        7.55      0.97 o 
   0   4  15        5.33        5.10      0.93 o 
   1   4  15        2.78        2.29      1.36 o 
   2   4  15       91.12       96.09      4.36 o 
   3   4  15       33.50       31.05      2.57 o 
   4   4  15       10.98       12.74      1.92 o 
   5   4  15       13.95       19.97      2.18 o 
   6   4  15       22.11       21.64      2.20 o 
 -14   5  15        0.00       -0.73      1.12 o 
 -13   5  15        3.59        4.21      1.07 o 
 -12   5  15        4.04        3.93      1.58 o 
 -11   5  15       12.39       13.04      1.86 o 
 -10   5  15        4.88        4.17      1.68 o 
  -9   5  15       17.97       16.43      2.25 o 
  -8   5  15        8.08        9.16      1.86 o 
  -7   5  15       20.86       19.28      3.63 o 
  -6   5  15       22.29       24.17      1.75 o 
  -5   5  15        8.71        6.62      1.90 o 
  -4   5  15       15.67       15.85      1.41 o 
  -3   5  15       46.58       46.00      3.07 o 
  -2   5  15       12.62       12.51      1.18 o 
  -1   5  15        5.87        6.16      1.01 o 
   0   5  15       28.28       28.36      1.34 o 
   1   5  15       12.66       13.39      2.03 o 
   2   5  15        0.49        2.22      1.40 o 
   3   5  15        2.57        1.19      1.40 o 
   4   5  15        0.16        1.43      1.34 o 
   5   5  15       10.65        9.24      1.88 o 
 -13   6  15       12.03       11.83      1.38 o 
 -12   6  15        1.47        1.37      0.95 o 
 -11   6  15       10.96        8.77      3.85 o 
 -10   6  15        6.55        6.00      1.25 o 
  -9   6  15        0.37        0.97      1.45 o 
  -8   6  15       37.79       37.79      2.96 o 
  -7   6  15        3.40        1.12      1.36 o 
  -6   6  15        0.15       -0.84      1.19 o 
  -5   6  15       13.26       15.45      3.04 o 
  -4   6  15        0.51        0.46      0.85 o 
  -3   6  15        0.05       -0.73      0.73 o 
  -2   6  15        4.06        4.01      2.26 o 
  -1   6  15        0.15        1.14      1.28 o 
   0   6  15       18.92       16.65      2.33 o 
   1   6  15        0.06       -1.23      1.23 o 
   2   6  15       35.86       36.62      3.04 o 
   3   6  15        7.01        8.40      1.90 o 
   4   6  15        5.07        4.86      1.77 o 
   5   6  15       34.51       39.99      3.13 o 
 -12   7  15        6.84        4.06      1.13 o 
 -11   7  15        7.06        6.68      1.16 o 
 -10   7  15        3.15        3.51      0.96 o 
  -9   7  15       31.90       33.90      2.94 o 
  -8   7  15        0.97        1.92      1.47 o 
  -7   7  15        2.13        1.08      1.34 o 
  -6   7  15       10.53       11.42      1.84 o 
  -5   7  15        0.17       -0.41      1.14 o 
  -4   7  15       42.55       46.27      2.21 o 
  -3   7  15        9.05        9.25      1.19 o 
  -2   7  15        8.79        9.42      1.14 o 
  -1   7  15       86.98       92.46      2.58 o 
   0   7  15        3.72        3.43      1.73 o 
   1   7  15       26.53       26.13      2.81 o 
   2   7  15        0.02        1.40      1.47 o 
   3   7  15        0.50        0.67      1.55 o 
 -10   8  15       20.02       25.44      1.61 o 
  -9   8  15        0.28       -0.35      0.79 o 
  -8   8  15       11.13       10.67      2.03 o 
  -7   8  15        2.66        3.61      1.49 o 
  -6   8  15       22.09       26.82      2.46 o 
  -5   8  15        0.49       -0.80      1.23 o 
  -4   8  15       29.72       31.14      2.38 o 
  -3   8  15       22.64       25.48      2.03 o 
  -2   8  15        0.56       -0.64      0.97 o 
  -1   8  15       21.99       25.54      1.73 o 
   0   8  15       22.16       28.03      2.98 o 
   1   8  15        6.04        7.97      2.20 o 
   2   8  15        4.18        5.81      1.97 o 
  -7   9  15       18.55       17.43      2.22 o 
  -6   9  15        0.03       -1.14      1.14 o 
  -5   9  15        0.56       -1.14      1.14 o 
  -4   9  15       24.87       27.36      2.29 o 
  -3   9  15        0.31        0.71      1.12 o 
  -2   9  15        9.95       12.18      1.45 o 
   0   9  15        0.00       -0.15      1.81 o 
 -11   0  16        1.96        2.59      1.68 o 
 -10   0  16       56.27       56.29      3.78 o 
  -9   0  16       46.05       47.83      3.43 o 
  -8   0  16        3.88        1.27      1.45 o 
  -7   0  16        0.06        0.82      1.25 o 
  -6   0  16       68.82       70.09      3.78 o 
  -5   0  16        3.99        1.77      1.38 o 
  -4   0  16       53.05       52.17      3.15 o 
  -3   0  16        2.81        3.84      1.34 o 
  -2   0  16       13.51       11.60      1.73 o 
  -1   0  16       13.00        9.29      1.58 o 
   0   0  16       24.88       19.69      1.92 o 
   1   0  16        3.55        3.76      1.21 o 
   2   0  16        0.05       -0.58      0.89 o 
   3   0  16       34.01       36.17      2.09 o 
   4   0  16        4.24        3.48      0.97 o 
 -11   1  16        8.06        8.85      2.12 o 
 -10   1  16       31.88       33.42      4.34 o 
  -9   1  16        0.44        0.68      1.02 o 
  -8   1  16       13.43       11.79      3.04 o 
  -7   1  16       10.26        8.71      1.27 o 
  -6   1  16        9.24        8.91      2.54 o 
  -5   1  16        5.04        5.47      1.09 o 
  -4   1  16        0.16       -0.50      1.12 o 
  -3   1  16        6.81        6.31      2.41 o 
  -2   1  16       44.67       48.47      2.33 o 
  -1   1  16       21.97       24.89      1.52 o 
   0   1  16      110.39      105.11      2.88 o 
   1   1  16       17.87       19.39      1.26 o 
   2   1  16       18.31       20.85      2.93 o 
   3   1  16       16.55       15.65      0.99 o 
   4   1  16       20.94       20.99      1.75 o 
   5   1  16       17.06       18.55      1.58 o 
 -12   2  16       10.27       11.40      2.35 o 
 -11   2  16        1.74       -1.25      1.45 o 
 -10   2  16       22.17       22.33      3.75 o 
  -9   2  16        0.02       -0.32      0.93 o 
  -8   2  16       40.19       43.41      2.28 o 
  -7   2  16       19.09       17.26      2.62 o 
  -6   2  16       24.00       22.54      1.63 o 
  -5   2  16        6.19        5.97      1.10 o 
  -4   2  16        5.71        7.21      1.47 o 
  -3   2  16       11.49       11.19      1.22 o 
  -2   2  16        4.51        6.20      1.51 o 
  -1   2  16       29.65       33.70      1.71 o 
   0   2  16        0.17       -0.04      0.89 o 
   1   2  16        0.07        0.61      0.67 o 
   2   2  16       16.49       18.03      1.30 o 
   3   2  16        2.18        3.13      1.25 o 
   4   2  16       11.76        9.67      1.51 o 
   5   2  16        0.75        0.09      1.06 o 
 -12   3  16       19.80       20.13      2.70 o 
 -11   3  16        0.88        0.39      1.43 o 
 -10   3  16       18.82       17.30      2.38 o 
  -9   3  16        4.03        2.95      1.15 o 
  -8   3  16        1.46        1.40      1.13 o 
  -7   3  16        0.27       -0.59      0.86 o 
  -6   3  16        4.64        6.14      1.16 o 
  -5   3  16        0.04       -0.13      0.79 o 
  -4   3  16       18.05       17.66      1.48 o 
  -3   3  16       23.55       23.50      2.36 o 
  -2   3  16       65.60       61.03      3.38 o 
  -1   3  16       12.16       11.82      1.14 o 
   0   3  16      103.70      106.51      2.80 o 
   1   3  16        4.28        3.44      0.70 o 
   2   3  16        0.01       -0.06      1.23 o 
   3   3  16       15.33       13.43      1.88 o 
   4   3  16        1.41        2.44      1.30 o 
 -13   4  16        4.66        3.71      2.12 o 
 -12   4  16        0.02        1.06      1.68 o 
 -11   4  16        0.00        0.56      1.58 o 
 -10   4  16        0.03        2.07      1.55 o 
  -9   4  16       16.02       22.31      2.53 o 
  -8   4  16       50.96       50.57      4.58 o 
  -7   4  16        0.16        0.06      1.87 o 
  -6   4  16       14.64       16.50      1.98 o 
  -5   4  16       33.44       33.10      1.90 o 
  -4   4  16        3.97        2.82      0.96 o 
  -3   4  16        7.07        7.80      1.15 o 
  -2   4  16        7.50        7.73      1.07 o 
  -1   4  16        7.18        7.45      0.99 o 
   0   4  16       20.35       20.15      1.18 o 
   1   4  16        9.75        9.44      1.84 o 
   2   4  16        1.65       -0.50      1.23 o 
   3   4  16        0.56        1.25      1.36 o 
   4   4  16        0.50       -1.14      1.14 o 
 -12   5  16        6.31        5.72      2.09 o 
 -11   5  16       31.50       28.91      2.98 o 
 -10   5  16        1.54        4.71      1.79 o 
  -9   5  16        2.34        1.97      1.51 o 
  -8   5  16       10.67        8.49      1.84 o 
  -7   5  16       33.81       30.68      2.02 o 
  -6   5  16        9.19        8.91      1.32 o 
  -5   5  16       31.98       29.63      1.87 o 
  -4   5  16        0.15        0.23      0.87 o 
  -3   5  16        0.58        0.55      0.88 o 
  -2   5  16       17.63       16.19      1.30 o 
  -1   5  16        4.20        3.21      0.98 o 
   0   5  16       19.24       18.85      2.35 o 
   1   5  16       19.34       21.40      2.40 o 
   2   5  16        7.92        6.59      1.77 o 
   3   5  16       30.88       29.89      2.70 o 
 -10   6  16        4.60        4.28      1.71 o 
  -9   6  16        3.86        1.77      1.60 o 
  -8   6  16        0.75       -1.21      1.21 o 
  -7   6  16       36.17       31.18      2.63 o 
  -6   6  16       73.70       74.52      3.80 o 
  -5   6  16       34.54       36.20      2.04 o 
  -4   6  16        7.63        7.83      1.25 o 
  -3   6  16       88.64       90.65      4.91 o 
  -2   6  16       20.71       22.30      2.13 o 
  -1   6  16       21.14       24.30      1.80 o 
   0   6  16        4.53        5.01      1.86 o 
   1   6  16       34.75       30.30      2.94 o 
   2   6  16        2.19        2.33      1.66 o 
  -8   7  16        3.57        1.36      1.51 o 
  -7   7  16       16.31       13.67      2.03 o 
  -6   7  16        9.74       11.32      1.88 o 
  -5   7  16       47.23       53.68      3.15 o 
  -4   7  16        1.08        1.93      1.01 o 
  -3   7  16        6.53        7.22      2.46 o 
  -2   7  16        9.20        9.46      1.31 o 
  -1   7  16        3.55        2.29      1.79 o 
   0   7  16        0.07       -0.32      1.49 o 
  -2   8  16        0.80        0.39      1.73 o 
 -12   1  17        3.19        4.25      1.97 o 
 -11   1  17        1.54        0.63      1.73 o 
 -10   1  17        0.82        0.19      1.14 o 
  -9   1  17        0.79        1.52      1.37 o 
  -8   1  17       15.59       17.58      1.67 o 
  -7   1  17        6.67        7.94      2.30 o 
  -6   1  17        1.44        0.57      0.91 o 
  -5   1  17        0.09        0.12      0.85 o 
  -4   1  17        7.33        7.79      1.20 o 
  -3   1  17        8.29        7.58      1.14 o 
  -2   1  17        0.09       -0.07      1.24 o 
  -1   1  17       23.41       22.13      1.47 o 
   0   1  17        0.26       -0.70      0.92 o 
   1   1  17        0.48       -0.07      0.70 o 
   2   1  17        0.52        0.35      0.64 o 
 -11   2  17        0.00        0.02      1.64 o 
 -10   2  17       11.35       12.97      1.65 o 
  -9   2  17        2.17        2.54      1.18 o 
  -8   2  17        0.80        0.64      1.00 o 
  -7   2  17        7.13        6.85      1.25 o 
  -6   2  17        3.58        2.94      1.07 o 
  -5   2  17        1.70        1.65      0.98 o 
  -4   2  17        2.52        1.82      0.97 o 
  -3   2  17        1.05        0.91      1.05 o 
  -2   2  17       33.91       35.93      1.83 o 
  -1   2  17        8.06        7.16      1.06 o 
   0   2  17       11.15       15.02      1.19 o 
   1   2  17       25.35       26.57      1.48 o 
   2   2  17        0.07        1.64      1.27 o 
 -11   3  17        0.34       -1.51      1.51 o 
 -10   3  17        6.27        4.32      1.84 o 
  -9   3  17        2.41        5.29      1.38 o 
  -8   3  17       50.41       52.26      4.02 o 
  -7   3  17        2.29        2.63      1.38 o 
  -6   3  17        4.37        4.00      1.74 o 
  -5   3  17       11.79       13.14      1.42 o 
  -4   3  17        5.59        5.22      1.09 o 
  -3   3  17        0.57       -0.29      0.81 o 
  -2   3  17        3.10        3.02      0.95 o 
  -1   3  17       12.01       12.01      1.15 o 
   0   3  17        0.80        0.37      0.73 o 
   1   3  17       11.05       13.30      1.94 o 
 -10   4  17        4.30        3.87      1.77 o 
  -9   4  17        1.64       -0.09      1.45 o 
  -8   4  17       13.78       12.52      1.61 o 
  -7   4  17        5.73        5.58      1.23 o 
  -6   4  17        2.76        1.33      1.03 o 
  -5   4  17       31.91       33.40      2.08 o 
  -4   4  17       36.38       38.60      2.06 o 
  -3   4  17       32.72       35.37      1.89 o 
  -2   4  17       32.84       35.18      2.43 o 
  -1   4  17        9.63       11.25      1.06 o 
   0   4  17        0.20        0.56      1.34 o 
   1   4  17        5.64        4.77      1.62 o 
  -8   5  17       13.99       15.01      2.22 o 
  -7   5  17        5.16        6.68      2.02 o 
  -6   5  17       44.80       47.48      4.42 o 
  -5   5  17        5.89        6.14      1.22 o 
  -4   5  17        0.10        0.36      1.25 o 
  -3   5  17       25.66       25.99      1.60 o 
  -2   5  17       24.03       25.10      1.50 o 
  -1   5  17        3.82        4.32      1.77 o 
  -6   6  17        2.46        2.87      2.01 o 
  -5   6  17        9.69       12.61      2.42 o 
  -4   6  17        5.72        5.30      1.18 o 
  -3   6  17        0.06        0.80      1.68 o 
  -8   0  18        2.79        2.87      1.73 o 
  -7   0  18        3.41        1.99      1.64 o 
  -6   0  18        0.08       -1.27      1.27 o 
  -5   0  18        6.20        3.65      1.68 o 
  -4   0  18       16.49       13.32      1.99 o 
  -3   0  18        3.64        3.97      1.47 o 
  -2   0  18       37.23       39.84      2.83 o 
  -8   1  18        4.90        5.55      1.99 o 
  -7   1  18        0.01       -0.99      1.32 o 
  -6   1  18        8.02        9.26      1.37 o 
  -5   1  18        4.25        5.44      1.21 o 
  -4   1  18       74.13       83.50      2.96 o 
  -3   1  18        5.26        6.27      1.17 o 
  -2   1  18       37.88       37.57      2.96 o 
  -7   2  18       39.48       37.94      3.35 o 
  -6   2  18       12.73       13.51      1.55 o 
  -5   2  18        0.04       -0.49      1.00 o 
  -4   2  18       13.78       16.94      2.17 o 
  -3   2  18        2.00        2.90      1.06 o 
                                                 
